# Supplementary material for: 1-{3-(4-Chloro­phen­yl)-5-[4-(propan-2-yl)phen­yl]-4,5-di­hydro-1H-pyrazol-1-yl}ethanone
Source: Acta Crystallogr Sect E Struct Rep Online. 2014 Jun 14;70(Pt 7):o781. doi: 10.1107/S1600536814013348 (PMC4120582; doi:10.1107/S1600536814013348)
Supplement: Supplementary file 1 [file e-70-0o781-sup1.cif]

##############################################################################
#                                                                            #
# This CIF contains the data in a paper accepted for publication in          #
# Acta Crystallographica Section E. It conforms to the requirements of       #
# Notes for Authors for Acta Crystallographica Section E, and has been       #
# peer reviewed under the auspices of the IUCr Commission on Journals.       #
#                                                                            #
# Full details of the Crystallographic Information File format               #
# are given in the paper "The Crystallographic Information File (CIF):       #
# a New Standard Archive File for Crystallography" by S. R. Hall, F. H.      #
# Allen and I. D. Brown [Acta Cryst. (1991), A47, 655-685].                  #
#                                                                            #
# The current version of the core CIF dictionary is obtainable from          #
# ftp://ftp.iucr.org/pub/cif_core.dic.                                       #
#                                                                            #
# Software is freely available for graphical display of the structure(s)     #
# in this CIF. For information consult the CIF software page                 #
# http://www.iucr.org/resources/cif/software.                                #
#                                                                            #
# This file may be used for bona fide research purposes within the           #
# scientific community so long as proper attribution is given to the journal # 
# article from which it was obtained.                                        #
#                                                                            #
##############################################################################
data_I
_database_code_depnum_ccdc_archive 'CCDC 1007161'
_audit_creation_method
;
  Olex2 1.2
  (compiled Apr 23 2013 17:54:37, GUI svn.r4466)
;
_journal_date_recd_electronic     2014-05-26
_journal_date_accepted     2014-06-07
_journal_name_full     'Acta Crystallographica, Section E'
_journal_year     2014
_journal_volume     70
_journal_issue      7
_journal_page_first     o781
_journal_page_last     o781
_journal_paper_category     QO
_journal_paper_doi     10.1107/S1600536814013348
_journal_coeditor_code     HB7234
_publ_contact_author_name     'Jasinski, Jerry P.'
_publ_contact_author_address
;
Department of Chemistry
Keene State College
229 Main Street
Keene, New Hampshire 03435, USA
;
_publ_contact_author_email     jjasinski@keene.edu
_publ_contact_author_fax     ?
_publ_contact_author_phone     '603 358-2563'
_publ_section_title
;\
1-{3-(4-Chlorophenyl)-5-[4-(propan-2-yl)phenyl]-4,5-dihydro-1<i>H</i>-pyrazol-\
1-yl}ethanone
;
loop_
    _publ_author_name
    _publ_author_address
    'Narayana, B.'
;
Department of Studies in Chemistry
Mangalore University
Mangalagangotri 574 199, India
;
    'Salian, Vinutha V.'
;
Department of Studies in Chemistry
Mangalore University
Mangalagangotri 574 199, India
;
    'Sarojini, Balladka K.'
;
Department of Studies in Chemistry
Industrial Chemistry Section
Mangalore University
Mangalagangotri 574 199, India
;
    'Jasinski, Jerry P.'
;
Department of Chemistry
Keene State College
229 Main Street
Keene, NH 03435-2001, USA
;
_chemical_name_systematic
;\
1-{3-(4-Chlorophenyl)-5-[4-(propan-2-yl)phenyl]-4,5-dihydro-1<i>H</i>-\
pyrazol-1-yl}ethanone
;
_chemical_name_common
;
;
_chemical_formula_moiety     'C20 H21 Cl N2 O'
_chemical_formula_sum     'C20 H21 Cl N2 O'
_chemical_formula_iupac     'C20 H21 Cl N2 O'
_chemical_formula_weight     340.84
_chemical_melting_point     ?
_shelx_space_group_comment
;
The symmetry employed for this shelxl refinement is uniquely defined
by the following loop, which should always be used as a source of
symmetry information in preference to the above space-group names.
They are only intended as comments.
;
_space_group_crystal_system     triclinic
_space_group_name_H-M_alt     'P -1'
_space_group_name_Hall     '-P 1'
loop_
    _space_group_symop_operation_xyz
    'x, y, z'
    '-x, -y, -z'
_cell_length_a     6.4836(6)
_cell_length_b     9.6524(9)
_cell_length_c     14.4390(10)
_cell_angle_alpha     81.178(7)
_cell_angle_beta     89.720(7)
_cell_angle_gamma     77.488(8)
_cell_volume     871.35(13)
_cell_formula_units_Z     2
_cell_measurement_reflns_used     2061
_cell_measurement_theta_min     4.74
_cell_measurement_theta_max     71.28
_cell_measurement_temperature     173(2)
_exptl_crystal_description     irregular
_exptl_crystal_colour     colourless
_exptl_crystal_size_max     0.44
_exptl_crystal_size_mid     0.22
_exptl_crystal_size_min     0.12
_exptl_crystal_density_diffrn     1.299
_exptl_crystal_density_meas     ?
_exptl_crystal_density_method     ?
_exptl_crystal_F_000     360
_exptl_absorpt_coefficient_mu     1.997
_exptl_absorpt_correction_type     multi-scan
_exptl_absorpt_process_details
;
(CrysAlis PRO and CrysAlis RED; Agilent, 2012)
;
_shelx_estimated_absorpt_T_min     ?
_shelx_estimated_absorpt_T_max     ?
_exptl_absorpt_correction_T_min     0.55224
_exptl_absorpt_correction_T_max     1.00000
_exptl_special_details     ?
_diffrn_ambient_temperature     173(2)
_diffrn_radiation_type     CuK\a
_diffrn_radiation_wavelength     1.54184
_diffrn_radiation_monochromator     graphite
_diffrn_measurement_device_type     'Agilent Eos Gemini'
_diffrn_measurement_device     'four-circle diffractometer'
_diffrn_measurement_method     '\w scans'
_diffrn_detector_area_resol_mean     16.0416
_diffrn_reflns_number     5081
_diffrn_reflns_av_R_equivalents     0.0303
_diffrn_reflns_theta_min     4.751
_diffrn_reflns_theta_max     71.260
_diffrn_reflns_theta_full     67.684
_diffrn_measured_fraction_theta_max     0.973
_diffrn_measured_fraction_theta_full     0.995
_diffrn_reflns_limit_h_min     -7
_diffrn_reflns_limit_h_max     7
_diffrn_reflns_limit_k_min     -11
_diffrn_reflns_limit_k_max     11
_diffrn_reflns_limit_l_min     -17
_diffrn_reflns_limit_l_max     13
_refine_special_details     ?
_reflns_number_total     3287
_reflns_number_gt     2770
_reflns_threshold_expression     I>2\s(I)
_refine_ls_structure_factor_coef     Fsqd
_refine_ls_matrix_type     full
_refine_ls_R_factor_all     0.0564
_refine_ls_R_factor_gt     0.0486
_refine_ls_wR_factor_gt     0.1320
_refine_ls_wR_factor_ref     0.1415
_refine_ls_goodness_of_fit_ref     1.032
_refine_ls_restrained_S_all     1.032
_refine_ls_number_reflns     3287
_refine_ls_number_parameters     220
_refine_ls_number_restraints     0
_refine_ls_hydrogen_treatment     constr
_refine_ls_weighting_scheme     calc
_refine_ls_weighting_details
;
 w=1/[\s^2^(Fo^2^)+(0.0831P)^2^+0.1082P]
 where P=(Fo^2^+2Fc^2^)/3
;
_atom_sites_solution_hydrogens     geom
_atom_sites_solution_primary     direct
_atom_sites_solution_secondary     ?
_refine_ls_shift/su_max     0.000
_refine_ls_shift/su_mean     0.000
_refine_diff_density_max     0.393
_refine_diff_density_min     -0.301
_refine_ls_extinction_method     none
_refine_ls_extinction_coef     .
loop_
    _atom_type_symbol
    _atom_type_description
    _atom_type_scat_dispersion_real
    _atom_type_scat_dispersion_imag
    _atom_type_scat_source
    'C' 'C' 0.0181 0.0091
                         'International Tables Vol C Tables 4.2.6.8 and 6.1.1.4'
    'H' 'H' 0.0000 0.0000
                         'International Tables Vol C Tables 4.2.6.8 and 6.1.1.4'
    'N' 'N' 0.0311 0.0180
                         'International Tables Vol C Tables 4.2.6.8 and 6.1.1.4'
    'O' 'O' 0.0492 0.0322
                         'International Tables Vol C Tables 4.2.6.8 and 6.1.1.4'
    'Cl' 'Cl' 0.3639 0.7018
                         'International Tables Vol C Tables 4.2.6.8 and 6.1.1.4'
_computing_data_collection     'CrysAlis PRO (Agilent, 2012)'
_computing_cell_refinement     'CrysAlis PRO (Agilent, 2012)'
_computing_data_reduction     'CrysAlis RED (Agilent, 2012)'
_computing_structure_solution     'SUPERFLIP (Palatinus <i>et al.</i>, 2012)'
_computing_structure_refinement     'SHELXL2012 (Sheldrick, 2008)'
_computing_molecular_graphics     'OLEX2 (Dolomanov <i>et al.</i>, 2009)'
_computing_publication_material     'OLEX2 (Dolomanov <i>et al.</i>, 2009)'
loop_
    _atom_site_type_symbol
    _atom_site_label
    _atom_site_fract_x
    _atom_site_fract_y
    _atom_site_fract_z
    _atom_site_U_iso_or_equiv
    _atom_site_adp_type
    _atom_site_calc_flag
    _atom_site_occupancy
    _atom_site_disorder_assembly
    _atom_site_disorder_group
    Cl Cl1 -0.38093(9) 0.20917(6) -0.11269(4) 0.0519(2) Uani d 1 . .
    O O1 0.7663(2) 0.28686(15) 0.34910(10) 0.0410(4) Uani d 1 . .
    N N1 0.5281(2) 0.23124(16) 0.25819(10) 0.0274(3) Uani d 1 . .
    N N2 0.4029(2) 0.26002(16) 0.17744(10) 0.0281(3) Uani d 1 . .
    C C1 0.6681(3) 0.31158(19) 0.27431(14) 0.0312(4) Uani d 1 . .
    C C2 0.4721(3) 0.11838(19) 0.33008(12) 0.0270(4) Uani d 1 . .
    H H2 0.4340 0.1587 0.3892 0.032 Uiso calc 1 . .
    C C3 0.2714(3) 0.0933(2) 0.28392(12) 0.0296(4) Uani d 1 . .
    H H3A 0.2847 -0.0094 0.2789 0.036 Uiso calc 1 . .
    H H3B 0.1441 0.1262 0.3196 0.036 Uiso calc 1 . .
    C C4 0.2629(3) 0.18369(18) 0.18828(12) 0.0270(4) Uani d 1 . .
    C C5 0.1068(3) 0.18983(19) 0.11335(12) 0.0286(4) Uani d 1 . .
    C C6 0.0992(3) 0.2857(2) 0.02914(13) 0.0367(4) Uani d 1 . .
    H H6 0.1983 0.3456 0.0193 0.044 Uiso calc 1 . .
    C C7 -0.0529(3) 0.2928(2) -0.03959(14) 0.0398(5) Uani d 1 . .
    H H7 -0.0602 0.3586 -0.0962 0.048 Uiso calc 1 . .
    C C8 -0.1938(3) 0.2031(2) -0.02500(14) 0.0357(4) Uani d 1 . .
    C C9 -0.1890(3) 0.1079(2) 0.05667(14) 0.0353(4) Uani d 1 . .
    H H9 -0.2875 0.0474 0.0657 0.042 Uiso calc 1 . .
    C C10 -0.0374(3) 0.1018(2) 0.12568(13) 0.0310(4) Uani d 1 . .
    H H10 -0.0325 0.0362 0.1823 0.037 Uiso calc 1 . .
    C C11 0.6507(3) -0.01311(17) 0.35070(11) 0.0238(4) Uani d 1 . .
    C C12 0.7114(3) -0.10535(19) 0.28520(12) 0.0281(4) Uani d 1 . .
    H H12 0.6388 -0.0860 0.2261 0.034 Uiso calc 1 . .
    C C13 0.8759(3) -0.22467(19) 0.30517(13) 0.0291(4) Uani d 1 . .
    H H13 0.9145 -0.2856 0.2592 0.035 Uiso calc 1 . .
    C C14 0.9860(3) -0.25741(18) 0.39120(12) 0.0264(4) Uani d 1 . .
    C C15 0.9230(3) -0.16548(19) 0.45676(12) 0.0294(4) Uani d 1 . .
    H H15 0.9934 -0.1859 0.5164 0.035 Uiso calc 1 . .
    C C16 0.7603(3) -0.04536(19) 0.43676(12) 0.0281(4) Uani d 1 . .
    H H16 0.7227 0.0162 0.4824 0.034 Uiso calc 1 . .
    C C17 1.1712(3) -0.38433(19) 0.41496(13) 0.0310(4) Uani d 1 . .
    H H17 1.1640 -0.4224 0.4831 0.037 Uiso calc 1 . .
    C C18 1.3796(3) -0.3346(2) 0.40136(17) 0.0429(5) Uani d 1 . .
    H H18A 1.3855 -0.2630 0.4420 0.064 Uiso calc 1 . .
    H H18B 1.3885 -0.2919 0.3358 0.064 Uiso calc 1 . .
    H H18C 1.4982 -0.4172 0.4176 0.064 Uiso calc 1 . .
    C C19 1.1692(3) -0.5078(2) 0.36083(17) 0.0432(5) Uani d 1 . .
    H H19A 1.1930 -0.4775 0.2944 0.065 Uiso calc 1 . .
    H H19B 1.0319 -0.5347 0.3672 0.065 Uiso calc 1 . .
    H H19C 1.2813 -0.5905 0.3861 0.065 Uiso calc 1 . .
    C C20 0.6915(3) 0.4311(2) 0.19747(15) 0.0405(5) Uani d 1 . .
    H H20A 0.8279 0.4566 0.2055 0.061 Uiso calc 1 . .
    H H20B 0.5770 0.5151 0.2004 0.061 Uiso calc 1 . .
    H H20C 0.6847 0.3993 0.1365 0.061 Uiso calc 1 . .
loop_
    _atom_site_aniso_label
    _atom_site_aniso_U_11
    _atom_site_aniso_U_22
    _atom_site_aniso_U_33
    _atom_site_aniso_U_12
    _atom_site_aniso_U_13
    _atom_site_aniso_U_23
    Cl1 0.0532(4) 0.0469(3) 0.0508(3) 0.0024(3) -0.0251(3) -0.0103(2)
    O1 0.0397(8) 0.0346(8) 0.0482(8) -0.0092(6) -0.0126(7) -0.0028(6)
    N1 0.0275(8) 0.0219(7) 0.0303(8) -0.0028(6) -0.0031(6) -0.0005(6)
    N2 0.0270(8) 0.0227(7) 0.0318(8) -0.0004(6) -0.0019(6) -0.0023(6)
    C1 0.0268(9) 0.0221(8) 0.0428(11) -0.0001(7) 0.0004(8) -0.0062(7)
    C2 0.0247(9) 0.0246(8) 0.0295(9) -0.0022(7) 0.0013(7) -0.0014(7)
    C3 0.0219(8) 0.0311(9) 0.0320(9) -0.0020(7) -0.0002(7) 0.0018(7)
    C4 0.0231(8) 0.0231(8) 0.0311(9) 0.0024(7) 0.0025(7) -0.0035(7)
    C5 0.0262(9) 0.0262(9) 0.0301(9) 0.0014(7) 0.0005(7) -0.0050(7)
    C6 0.0410(11) 0.0344(10) 0.0332(10) -0.0085(9) -0.0002(8) -0.0009(8)
    C7 0.0470(12) 0.0364(10) 0.0313(10) -0.0023(9) -0.0053(9) -0.0002(8)
    C8 0.0330(10) 0.0325(10) 0.0377(10) 0.0050(8) -0.0082(8) -0.0108(8)
    C9 0.0310(10) 0.0327(10) 0.0410(10) -0.0025(8) -0.0024(8) -0.0082(8)
    C10 0.0274(9) 0.0281(9) 0.0343(9) -0.0005(7) 0.0002(7) -0.0030(7)
    C11 0.0220(8) 0.0203(8) 0.0282(8) -0.0037(7) 0.0006(7) -0.0022(6)
    C12 0.0288(9) 0.0278(9) 0.0268(8) -0.0050(7) -0.0029(7) -0.0033(7)
    C13 0.0313(9) 0.0254(9) 0.0313(9) -0.0039(7) 0.0037(7) -0.0094(7)
    C14 0.0237(8) 0.0206(8) 0.0340(9) -0.0041(7) 0.0025(7) -0.0026(7)
    C15 0.0305(9) 0.0277(9) 0.0277(9) -0.0026(7) -0.0054(7) -0.0028(7)
    C16 0.0305(9) 0.0245(8) 0.0283(9) -0.0027(7) 0.0004(7) -0.0061(7)
    C17 0.0279(9) 0.0246(9) 0.0371(10) -0.0006(7) 0.0026(8) -0.0019(7)
    C18 0.0279(10) 0.0339(10) 0.0636(14) -0.0024(8) -0.0021(9) -0.0036(10)
    C19 0.0379(11) 0.0246(9) 0.0647(14) 0.0023(8) 0.0018(10) -0.0126(9)
    C20 0.0400(11) 0.0263(9) 0.0536(13) -0.0074(8) 0.0014(9) -0.0006(9)
_geom_special_details
;
 All esds (except the esd in the dihedral angle between two l.s. planes)
 are estimated using the full covariance matrix.  The cell esds are taken
 into account individually in the estimation of esds in distances, angles
 and torsion angles; correlations between esds in cell parameters are only
 used when they are defined by crystal symmetry.  An approximate (isotropic)
 treatment of cell esds is used for estimating esds involving l.s. planes.
;
loop_
    _geom_bond_atom_site_label_1
    _geom_bond_atom_site_label_2
    _geom_bond_site_symmetry_2
    _geom_bond_distance
    _geom_bond_publ_flag
    Cl1 C8 . 1.744(2) ?
    O1 C1 . 1.221(2) ?
    N1 N2 . 1.381(2) ?
    N1 C1 . 1.357(2) ?
    N1 C2 . 1.489(2) ?
    N2 C4 . 1.282(2) ?
    C1 C20 . 1.505(3) ?
    C2 H2 . 1.0000 ?
    C2 C3 . 1.546(2) ?
    C2 C11 . 1.514(2) ?
    C3 H3A . 0.9900 ?
    C3 H3B . 0.9900 ?
    C3 C4 . 1.510(2) ?
    C4 C5 . 1.471(3) ?
    C5 C6 . 1.405(3) ?
    C5 C10 . 1.387(3) ?
    C6 H6 . 0.9500 ?
    C6 C7 . 1.386(3) ?
    C7 H7 . 0.9500 ?
    C7 C8 . 1.383(3) ?
    C8 C9 . 1.376(3) ?
    C9 H9 . 0.9500 ?
    C9 C10 . 1.389(3) ?
    C10 H10 . 0.9500 ?
    C11 C12 . 1.395(2) ?
    C11 C16 . 1.393(2) ?
    C12 H12 . 0.9500 ?
    C12 C13 . 1.384(2) ?
    C13 H13 . 0.9500 ?
    C13 C14 . 1.394(3) ?
    C14 C15 . 1.395(2) ?
    C14 C17 . 1.516(2) ?
    C15 H15 . 0.9500 ?
    C15 C16 . 1.382(2) ?
    C16 H16 . 0.9500 ?
    C17 H17 . 1.0000 ?
    C17 C18 . 1.531(3) ?
    C17 C19 . 1.524(3) ?
    C18 H18A . 0.9800 ?
    C18 H18B . 0.9800 ?
    C18 H18C . 0.9800 ?
    C19 H19A . 0.9800 ?
    C19 H19B . 0.9800 ?
    C19 H19C . 0.9800 ?
    C20 H20A . 0.9800 ?
    C20 H20B . 0.9800 ?
    C20 H20C . 0.9800 ?
loop_
    _geom_angle_atom_site_label_1
    _geom_angle_atom_site_label_2
    _geom_angle_atom_site_label_3
    _geom_angle_site_symmetry_1
    _geom_angle_site_symmetry_3
    _geom_angle
    _geom_angle_publ_flag
    N2 N1 C2 . . 113.23(13) ?
    C1 N1 N2 . . 122.58(15) ?
    C1 N1 C2 . . 123.64(15) ?
    C4 N2 N1 . . 108.69(14) ?
    O1 C1 N1 . . 120.05(17) ?
    O1 C1 C20 . . 122.85(18) ?
    N1 C1 C20 . . 117.09(17) ?
    N1 C2 H2 . . 109.5 ?
    N1 C2 C3 . . 100.98(14) ?
    N1 C2 C11 . . 112.19(14) ?
    C3 C2 H2 . . 109.5 ?
    C11 C2 H2 . . 109.5 ?
    C11 C2 C3 . . 114.97(15) ?
    C2 C3 H3A . . 111.2 ?
    C2 C3 H3B . . 111.2 ?
    H3A C3 H3B . . 109.2 ?
    C4 C3 C2 . . 102.59(15) ?
    C4 C3 H3A . . 111.2 ?
    C4 C3 H3B . . 111.2 ?
    N2 C4 C3 . . 114.03(16) ?
    N2 C4 C5 . . 121.42(16) ?
    C5 C4 C3 . . 124.53(16) ?
    C6 C5 C4 . . 120.82(17) ?
    C10 C5 C4 . . 120.14(16) ?
    C10 C5 C6 . . 119.03(17) ?
    C5 C6 H6 . . 120.0 ?
    C7 C6 C5 . . 119.98(19) ?
    C7 C6 H6 . . 120.0 ?
    C6 C7 H7 . . 120.3 ?
    C8 C7 C6 . . 119.40(19) ?
    C8 C7 H7 . . 120.3 ?
    C7 C8 Cl1 . . 119.34(16) ?
    C9 C8 Cl1 . . 118.93(17) ?
    C9 C8 C7 . . 121.73(18) ?
    C8 C9 H9 . . 120.6 ?
    C8 C9 C10 . . 118.71(19) ?
    C10 C9 H9 . . 120.6 ?
    C5 C10 C9 . . 121.13(18) ?
    C5 C10 H10 . . 119.4 ?
    C9 C10 H10 . . 119.4 ?
    C12 C11 C2 . . 121.76(15) ?
    C16 C11 C2 . . 120.39(15) ?
    C16 C11 C12 . . 117.85(15) ?
    C11 C12 H12 . . 119.5 ?
    C13 C12 C11 . . 120.92(16) ?
    C13 C12 H12 . . 119.5 ?
    C12 C13 H13 . . 119.3 ?
    C12 C13 C14 . . 121.44(16) ?
    C14 C13 H13 . . 119.3 ?
    C13 C14 C15 . . 117.33(16) ?
    C13 C14 C17 . . 123.21(16) ?
    C15 C14 C17 . . 119.44(16) ?
    C14 C15 H15 . . 119.3 ?
    C16 C15 C14 . . 121.43(16) ?
    C16 C15 H15 . . 119.3 ?
    C11 C16 H16 . . 119.5 ?
    C15 C16 C11 . . 121.02(16) ?
    C15 C16 H16 . . 119.5 ?
    C14 C17 H17 . . 107.3 ?
    C14 C17 C18 . . 110.08(15) ?
    C14 C17 C19 . . 114.25(16) ?
    C18 C17 H17 . . 107.3 ?
    C19 C17 H17 . . 107.3 ?
    C19 C17 C18 . . 110.38(16) ?
    C17 C18 H18A . . 109.5 ?
    C17 C18 H18B . . 109.5 ?
    C17 C18 H18C . . 109.5 ?
    H18A C18 H18B . . 109.5 ?
    H18A C18 H18C . . 109.5 ?
    H18B C18 H18C . . 109.5 ?
    C17 C19 H19A . . 109.5 ?
    C17 C19 H19B . . 109.5 ?
    C17 C19 H19C . . 109.5 ?
    H19A C19 H19B . . 109.5 ?
    H19A C19 H19C . . 109.5 ?
    H19B C19 H19C . . 109.5 ?
    C1 C20 H20A . . 109.5 ?
    C1 C20 H20B . . 109.5 ?
    C1 C20 H20C . . 109.5 ?
    H20A C20 H20B . . 109.5 ?
    H20A C20 H20C . . 109.5 ?
    H20B C20 H20C . . 109.5 ?
loop_
    _geom_torsion_atom_site_label_1
    _geom_torsion_atom_site_label_2
    _geom_torsion_atom_site_label_3
    _geom_torsion_atom_site_label_4
    _geom_torsion_site_symmetry_1
    _geom_torsion_site_symmetry_2
    _geom_torsion_site_symmetry_3
    _geom_torsion_site_symmetry_4
    _geom_torsion
    _geom_torsion_publ_flag
    Cl1 C8 C9 C10 . . . . 178.96(14) ?
    N1 N2 C4 C3 . . . . 2.3(2) ?
    N1 N2 C4 C5 . . . . -179.36(14) ?
    N1 C2 C3 C4 . . . . 6.52(17) ?
    N1 C2 C11 C12 . . . . -69.6(2) ?
    N1 C2 C11 C16 . . . . 110.32(18) ?
    N2 N1 C1 O1 . . . . 175.76(16) ?
    N2 N1 C1 C20 . . . . -3.2(3) ?
    N2 N1 C2 C3 . . . . -6.06(18) ?
    N2 N1 C2 C11 . . . . 116.86(15) ?
    N2 C4 C5 C6 . . . . -3.5(3) ?
    N2 C4 C5 C10 . . . . 177.42(16) ?
    C1 N1 N2 C4 . . . . -169.07(16) ?
    C1 N1 C2 C3 . . . . 165.62(16) ?
    C1 N1 C2 C11 . . . . -71.5(2) ?
    C2 N1 N2 C4 . . . . 2.71(19) ?
    C2 N1 C1 O1 . . . . 4.8(3) ?
    C2 N1 C1 C20 . . . . -174.12(16) ?
    C2 C3 C4 N2 . . . . -5.9(2) ?
    C2 C3 C4 C5 . . . . 175.76(15) ?
    C2 C11 C12 C13 . . . . 179.65(16) ?
    C2 C11 C16 C15 . . . . 179.65(16) ?
    C3 C2 C11 C12 . . . . 45.1(2) ?
    C3 C2 C11 C16 . . . . -135.05(17) ?
    C3 C4 C5 C6 . . . . 174.73(17) ?
    C3 C4 C5 C10 . . . . -4.4(3) ?
    C4 C5 C6 C7 . . . . -178.18(17) ?
    C4 C5 C10 C9 . . . . 178.66(16) ?
    C5 C6 C7 C8 . . . . -1.1(3) ?
    C6 C5 C10 C9 . . . . -0.5(3) ?
    C6 C7 C8 Cl1 . . . . -178.48(15) ?
    C6 C7 C8 C9 . . . . 0.8(3) ?
    C7 C8 C9 C10 . . . . -0.3(3) ?
    C8 C9 C10 C5 . . . . 0.2(3) ?
    C10 C5 C6 C7 . . . . 0.9(3) ?
    C11 C2 C3 C4 . . . . -114.46(16) ?
    C11 C12 C13 C14 . . . . 0.3(3) ?
    C12 C11 C16 C15 . . . . -0.5(3) ?
    C12 C13 C14 C15 . . . . 0.4(3) ?
    C12 C13 C14 C17 . . . . -178.11(16) ?
    C13 C14 C15 C16 . . . . -1.1(3) ?
    C13 C14 C17 C18 . . . . 98.9(2) ?
    C13 C14 C17 C19 . . . . -26.0(2) ?
    C14 C15 C16 C11 . . . . 1.1(3) ?
    C15 C14 C17 C18 . . . . -79.6(2) ?
    C15 C14 C17 C19 . . . . 155.55(18) ?
    C16 C11 C12 C13 . . . . -0.2(3) ?
    C17 C14 C15 C16 . . . . 177.47(16) ?
loop_
    _geom_hbond_atom_site_label_D
    _geom_hbond_atom_site_label_H
    _geom_hbond_atom_site_label_A
    _geom_hbond_site_symmetry_A
    _geom_hbond_distance_DH
    _geom_hbond_distance_HA
    _geom_hbond_distance_DA
    _geom_hbond_angle_DHA
    C15 H15 O1 2_756 0.95 2.44 3.364(2) 165
_iucr_refine_instructions_details
;
TITL YBN-216 in P-1 #2
CELL 1.54184 6.483602 9.652395 14.438988 81.1783 89.7201 77.4876
ZERR 2 0.000627 0.000878 0.000995 0.0067 0.0067 0.008
LATT 1
SFAC C H N O Cl
UNIT 40 42 4 2 2
EQIV $1 2-X,-Y,1-Z
L.S. 25
PLAN  15
TEMP -100(2)
HTAB C15 O1_$1
REM reset to P-1 #2
BOND $H
MORE -1
CONF
fmap 2
acta
REM <HKL>E:/YBN-May-2014/YBN-216-Do/olex2_YBN-216%20-%20jpj/YBN-216.hkl</HKL>
WGHT    0.083100    0.108200
FVAR       7.84723
CL1   5   -0.380926    0.209169   -0.112690    11.00000    0.05319    0.04686 =
         0.05078   -0.01027   -0.02512    0.00236
O1    4    0.766269    0.286859    0.349098    11.00000    0.03974    0.03464 =
         0.04816   -0.00276   -0.01259   -0.00921
N1    3    0.528139    0.231240    0.258192    11.00000    0.02753    0.02194 =
         0.03029   -0.00054   -0.00307   -0.00277
N2    3    0.402903    0.260023    0.177436    11.00000    0.02700    0.02271 =
         0.03179   -0.00232   -0.00187   -0.00039
C1    1    0.668099    0.311577    0.274314    11.00000    0.02678    0.02208 =
         0.04278   -0.00618    0.00039   -0.00014
C2    1    0.472099    0.118376    0.330079    11.00000    0.02470    0.02455 =
         0.02946   -0.00137    0.00132   -0.00216
AFIX  13
H2    2    0.434012    0.158718    0.389217    11.00000   -1.20000
AFIX   0
C3    1    0.271402    0.093291    0.283918    11.00000    0.02190    0.03108 =
         0.03199    0.00184   -0.00023   -0.00201
AFIX  23
H3A   2    0.284743   -0.009406    0.278909    11.00000   -1.20000
H3B   2    0.144133    0.126187    0.319627    11.00000   -1.20000
AFIX   0
C4    1    0.262879    0.183688    0.188282    11.00000    0.02313    0.02309 =
         0.03106   -0.00345    0.00249    0.00236
C5    1    0.106797    0.189826    0.113352    11.00000    0.02625    0.02618 =
         0.03014   -0.00502    0.00047    0.00143
C6    1    0.099197    0.285674    0.029137    11.00000    0.04105    0.03445 =
         0.03322   -0.00094   -0.00023   -0.00854
AFIX  43
H6    2    0.198258    0.345624    0.019286    11.00000   -1.20000
AFIX   0
C7    1   -0.052872    0.292768   -0.039592    11.00000    0.04696    0.03643 =
         0.03131   -0.00016   -0.00527   -0.00229
AFIX  43
H7    2   -0.060245    0.358620   -0.096212    11.00000   -1.20000
AFIX   0
C8    1   -0.193767    0.203119   -0.024999    11.00000    0.03302    0.03250 =
         0.03773   -0.01077   -0.00823    0.00500
C9    1   -0.188993    0.107864    0.056669    11.00000    0.03102    0.03269 =
         0.04095   -0.00818   -0.00238   -0.00250
AFIX  43
H9    2   -0.287468    0.047403    0.065687    11.00000   -1.20000
AFIX   0
C10   1   -0.037441    0.101795    0.125675    11.00000    0.02735    0.02807 =
         0.03432   -0.00300    0.00024   -0.00051
AFIX  43
H10   2   -0.032452    0.036236    0.182293    11.00000   -1.20000
AFIX   0
C11   1    0.650688   -0.013111    0.350705    11.00000    0.02197    0.02031 =
         0.02824   -0.00225    0.00061   -0.00375
C12   1    0.711378   -0.105347    0.285199    11.00000    0.02884    0.02777 =
         0.02676   -0.00329   -0.00287   -0.00496
AFIX  43
H12   2    0.638825   -0.086013    0.226051    11.00000   -1.20000
AFIX   0
C13   1    0.875858   -0.224669    0.305168    11.00000    0.03126    0.02541 =
         0.03127   -0.00942    0.00368   -0.00393
AFIX  43
H13   2    0.914545   -0.285584    0.259239    11.00000   -1.20000
AFIX   0
C14   1    0.985982   -0.257411    0.391199    11.00000    0.02370    0.02065 =
         0.03396   -0.00256    0.00246   -0.00414
C15   1    0.922976   -0.165476    0.456761    11.00000    0.03048    0.02770 =
         0.02774   -0.00281   -0.00535   -0.00259
AFIX  43
H15   2    0.993408   -0.185893    0.516433    11.00000   -1.20000
AFIX   0
C16   1    0.760318   -0.045356    0.436763    11.00000    0.03047    0.02455 =
         0.02826   -0.00613    0.00039   -0.00267
AFIX  43
H16   2    0.722702    0.016171    0.482419    11.00000   -1.20000
AFIX   0
C17   1    1.171176   -0.384335    0.414962    11.00000    0.02789    0.02464 =
         0.03710   -0.00193    0.00255   -0.00058
AFIX  13
H17   2    1.164008   -0.422399    0.483056    11.00000   -1.20000
AFIX   0
C18   1    1.379589   -0.334645    0.401364    11.00000    0.02793    0.03391 =
         0.06355   -0.00357   -0.00211   -0.00244
AFIX 137
H18A  2    1.385456   -0.263038    0.442048    11.00000   -1.50000
H18B  2    1.388478   -0.291897    0.335774    11.00000   -1.50000
H18C  2    1.498241   -0.417194    0.417567    11.00000   -1.50000
AFIX   0
C19   1    1.169174   -0.507781    0.360833    11.00000    0.03791    0.02456 =
         0.06469   -0.01260    0.00175    0.00226
AFIX 137
H19A  2    1.193048   -0.477516    0.294446    11.00000   -1.50000
H19B  2    1.031890   -0.534713    0.367186    11.00000   -1.50000
H19C  2    1.281296   -0.590485    0.386066    11.00000   -1.50000
AFIX   0
C20   1    0.691453    0.431061    0.197470    11.00000    0.03999    0.02628 =
         0.05357   -0.00058    0.00137   -0.00744
AFIX 137
H20A  2    0.827859    0.456561    0.205530    11.00000   -1.50000
H20B  2    0.576967    0.515137    0.200364    11.00000   -1.50000
H20C  2    0.684739    0.399278    0.136486    11.00000   -1.50000
AFIX   0
HKLF 4
REM  YBN-216 in P-1 #2
REM R1 =  0.0486 for    2770 Fo > 4sig(Fo)  and  0.0564 for all    3287 data
REM    220 parameters refined using      0 restraints
END
WGHT      0.0831      0.1083
REM Highest difference peak  0.393,  deepest hole -0.301,  1-sigma level  0.065
Q1    1   1.0865 -0.3188  0.4023  11.00000  0.05    0.39
Q2    1   0.5647  0.0412  0.3377  11.00000  0.05    0.37
Q3    1  -0.4524  0.3025 -0.1026  11.00000  0.05    0.30
Q4    1   0.6938 -0.0426  0.3063  11.00000  0.05    0.25
Q5    1   0.5498  0.4787  0.1653  11.00000  0.05    0.24
Q6    1  -0.2975  0.1051 -0.1162  11.00000  0.05    0.24
Q7    1   0.6745 -0.0372  0.3967  11.00000  0.05    0.22
Q8    1   1.2535 -0.3670  0.4199  11.00000  0.05    0.20
Q9    1   0.4602  0.1449  0.1750  11.00000  0.05    0.20
Q10   1   0.7985 -0.1174  0.4447  11.00000  0.05    0.20
Q11   1   1.2900 -0.5801  0.3575  11.00000  0.05    0.20
Q12   1   0.7595 -0.1862  0.3016  11.00000  0.05    0.19
Q13   1   0.9974 -0.1943  0.4155  11.00000  0.05    0.19
Q14   1   1.2051 -0.3787  0.4366  11.00000  0.05    0.19
Q15   1   1.1620 -0.4463  0.3933  11.00000  0.05    0.19
REM The information below was added by Olex2.
REM
REM R1 = 0.0486 for 2770 Fo > 4sig(Fo) and 0.0564 for all 5081 data
REM n/a parameters refined using n/a restraints
REM Highest difference peak 0.39, deepest hole -0.30
REM Mean Shift 0, Max Shift 0.000.
REM +++ Tabular Listing of Refinement Information +++
REM R1_all = 0.0564
REM R1_gt = 0.0486
REM wR_ref = 0.1415
REM GOOF = 1.032
REM Shift_max = 0.000
REM Shift_mean = 0
REM Reflections_all = 5081
REM Reflections_gt = 2770
REM Parameters = n/a
REM Hole = -0.30
REM Peak = 0.39
REM Flack = n/a
;
