# Supplementary material for: 1-{3-(4-Chloro­phen­yl)-5-[4-(propan-2-yl)phen­yl]-4,5-di­hydro-1H-pyrazol-1-yl}ethanone
Source: Acta Crystallogr Sect E Struct Rep Online. 2014 Jun 14;70(Pt 7):o781. doi: 10.1107/S1600536814013348 (PMC4120582; doi:10.1107/S1600536814013348)
Supplement: Supplementary file 2 [file e-70-0o781-Isup2.hkl]

#
# h,k,l, Fc-squared, Fo-squared, sigma(Fo-squared), status flag
#
data_I
_shelx_refln_list_code          4
_shelx_F_calc_maximum      147.03
_exptl_crystal_F_000       360.00
_reflns_d_resolution_high  0.8141

loop_
 _space_group_symop_operation_xyz
 'x, y, z'
 '-x, -y, -z'

_cell_length_a     6.4836
_cell_length_b     9.6524
_cell_length_c    14.4390
_cell_angle_alpha  81.178
_cell_angle_beta   89.720
_cell_angle_gamma  77.488

_shelx_F_squared_multiplier     1.000

loop_
 _refln_index_h
 _refln_index_k
 _refln_index_l
 _refln_F_squared_calc
 _refln_F_squared_meas
 _refln_F_squared_sigma
 _refln_observed_status
   1   0   0          5.21          6.86         0.46 o
   2   0   0        534.54        519.52         7.87 o
   3   0   0        129.14        117.20         4.21 o
   4   0   0         41.16         33.79         3.86 o
   5   0   0         26.47         24.16         2.64 o
   6   0   0          1.03         -0.42         1.31 o
   7   0   0         11.51         14.17         2.01 o
  -7   1   0        107.24         93.80         6.89 o
  -6   1   0        511.50        521.93        15.10 o
  -5   1   0         29.41         35.69         4.77 o
  -4   1   0        479.34        454.34        18.56 o
  -3   1   0        129.06        135.25         4.92 o
  -2   1   0        984.21        871.48        38.09 o
  -1   1   0        913.99        942.44        22.54 o
   0   1   0       1690.50       1623.93        60.73 o
   1   1   0        242.51        290.43        29.16 o
   2   1   0       1567.62       1381.55        50.53 o
   3   1   0         45.56         44.24         2.04 o
   4   1   0          8.10          6.30         1.81 o
   5   1   0        164.67        174.60        21.64 o
   6   1   0        142.75        152.82         7.18 o
   7   1   0         40.11         39.46         3.28 o
  -7   2   0          0.12          1.95         1.36 o
  -6   2   0         11.91          8.66         1.79 o
  -5   2   0          0.99          1.67         1.40 o
  -4   2   0        558.55        508.02        20.60 o
  -3   2   0        192.31        183.83         6.86 o
  -2   2   0        883.35        946.40        15.08 o
  -1   2   0       2214.10       2142.74        35.22 o
   0   2   0       6519.02       5595.10        82.76 o
   1   2   0       2229.75       2423.07        56.45 o
   2   2   0        836.74        875.95        16.61 o
   3   2   0         53.25         62.35         2.48 o
   4   2   0          1.74          2.22         0.84 o
   5   2   0        136.51        132.88         6.31 o
   6   2   0        376.97        413.01        12.68 o
   7   2   0         23.65         24.99         3.72 o
  -7   3   0         15.47         14.44         2.31 o
  -6   3   0          6.46          5.37         1.47 o
  -5   3   0         58.71         48.30         4.34 o
  -4   3   0          1.39          3.08         1.25 o
  -3   3   0          7.41          8.06         1.44 o
  -2   3   0       1357.46       1396.36        85.09 o
  -1   3   0        116.34        103.26         4.06 o
   0   3   0        552.81        588.52        18.15 o
   1   3   0        315.85        374.91        15.37 o
   2   3   0        714.53        773.57        22.66 o
   3   3   0        966.76        994.31        28.99 o
   4   3   0         36.57         27.27         3.78 o
   5   3   0         26.01         28.73         2.94 o
   6   3   0          5.07          3.32         2.51 o
   7   3   0          3.27          3.15         1.41 o
  -6   4   0          0.36          0.63         2.61 o
  -5   4   0         11.74          8.14         1.89 o
  -4   4   0        313.90        320.62        12.12 o
  -3   4   0          6.17          4.06         1.21 o
  -2   4   0        196.51        176.00         7.87 o
  -1   4   0          0.89          0.13         0.78 o
   0   4   0        741.75        883.77        25.99 o
   1   4   0        146.13        137.48         7.58 o
   2   4   0       1029.04       1184.24        33.45 o
   3   4   0         56.62         63.13         5.59 o
   4   4   0          2.02          1.08         0.62 o
   5   4   0        165.38        188.03         8.22 o
   6   4   0          0.79          0.46         0.88 o
   7   4   0          6.44          7.21         1.48 o
  -6   5   0         14.96         15.08         2.67 o
  -5   5   0         10.45          8.07         2.60 o
  -4   5   0        289.56        257.35        10.86 o
  -3   5   0          1.90          0.81         0.82 o
  -2   5   0          0.98          0.62         1.12 o
  -1   5   0        108.58         78.73         6.13 o
   0   5   0          2.75          3.75         1.48 o
   1   5   0        247.90        226.92        11.20 o
   2   5   0          0.10          2.43         1.30 o
   3   5   0         12.00         15.08         3.13 o
   4   5   0        185.05        162.68        11.37 o
   5   5   0         58.36         63.51         4.86 o
   6   5   0         27.19         24.93         3.07 o
   7   5   0          1.34          1.61         0.95 o
  -5   6   0          5.44          8.08         2.31 o
  -4   6   0          0.02          0.12         1.10 o
  -3   6   0        117.76        129.05         7.75 o
  -2   6   0         63.87         63.49         3.91 o
  -1   6   0          5.26          4.87         2.21 o
   0   6   0         94.32         99.98        10.36 o
   1   6   0          3.80          4.08         1.23 o
   2   6   0        362.46        344.43        15.95 o
   3   6   0        239.12        201.45        12.33 o
   4   6   0        441.48        488.64        20.92 o
   5   6   0         22.35         17.62         2.82 o
   6   6   0          7.80          5.57         1.67 o
   7   6   0         25.96         28.61         2.65 o
  -5   7   0         12.23         13.97         2.21 o
  -4   7   0         15.98         19.34         3.62 o
  -3   7   0         14.30          9.36         2.02 o
  -2   7   0        319.39        339.42        12.14 o
  -1   7   0         35.73         39.08         3.63 o
   0   7   0         38.59         31.27         4.07 o
   1   7   0         40.38         30.01         3.12 o
   2   7   0        271.85        308.30        16.29 o
   3   7   0        104.88        121.99         7.38 o
   4   7   0         86.77         84.20         8.06 o
   5   7   0         68.15         63.75         5.13 o
   6   7   0          7.10          5.43         1.56 o
   7   7   0         12.60         11.64         1.51 o
  -4   8   0          0.06          0.07         0.77 o
  -3   8   0         18.62         16.84         2.26 o
  -2   8   0          0.37          0.45         0.90 o
  -1   8   0         13.69         11.12         2.10 o
   0   8   0          0.91          0.40         1.39 o
   1   8   0         23.34         27.70         4.42 o
   2   8   0        310.23        301.12        15.82 o
   3   8   0        495.75        554.42        16.18 o
   4   8   0         21.91         21.17         2.83 o
   5   8   0         43.07         30.77         3.39 o
   6   8   0          1.79          2.24         0.98 o
  -3   9   0         91.43         98.58         6.34 o
  -2   9   0         24.49         21.46         2.44 o
  -1   9   0         28.80         22.06         3.92 o
   0   9   0         53.58         54.48         6.14 o
   1   9   0        513.37        555.22        22.44 o
   2   9   0         95.04         95.02         5.55 o
   3   9   0          0.69          1.37         0.98 o
   4   9   0          5.26          3.19         1.70 o
   5   9   0          0.09          0.26         0.81 o
   6   9   0          2.18          2.80         1.11 o
  -2  10   0          3.99          5.17         1.52 o
  -1  10   0         19.49         14.58         2.84 o
   0  10   0        245.63        246.30        12.79 o
   1  10   0         52.76         45.35         5.33 o
   2  10   0        153.17        162.44         6.80 o
   3  10   0         19.68         19.71         2.23 o
   4  10   0          0.37          1.73         1.43 o
   5  10   0          0.67          0.76         0.55 o
   0  11   0          6.12          4.69         1.54 o
   1  11   0         65.87         66.71         5.51 o
   2  11   0          1.55          2.45         1.44 o
   3  11   0         47.20         49.73         4.51 o
   4  11   0          1.58          2.76         1.20 o
  -4 -11   1          1.31          0.91         0.65 o
  -3 -11   1         18.54         21.59         2.88 o
  -2 -11   1         16.06         19.24         2.91 o
  -1 -11   1        151.22        165.98         8.86 o
   0 -11   1          6.44          2.10         1.12 o
  -5 -10   1          0.04         -0.13         0.80 o
  -4 -10   1          0.24          1.47         1.39 o
  -3 -10   1          0.13          0.88         1.36 o
  -2 -10   1        146.03        131.79         9.08 o
  -1 -10   1        129.57        137.53         9.18 o
   0 -10   1         36.70         38.57         4.71 o
   1 -10   1         20.34         28.89         3.73 o
  -6  -9   1          3.31          3.48         1.29 o
  -5  -9   1        185.08        201.54         7.76 o
  -4  -9   1          1.32          0.35         1.15 o
  -3  -9   1        126.23        122.64         6.24 o
  -2  -9   1         11.27         15.59         3.55 o
  -1  -9   1         63.12         63.68         6.57 o
   0  -9   1          5.90          5.68         2.20 o
   1  -9   1         12.15          9.42         2.62 o
   2  -9   1          3.71          4.26         0.94 o
   3  -9   1         21.04         21.93         1.93 o
  -6  -8   1         63.40         71.25         4.25 o
  -5  -8   1          8.52          8.52         1.84 o
  -4  -8   1          8.15          9.29         2.89 o
  -3  -8   1          2.74          2.51         1.20 o
  -2  -8   1         81.15         83.85         5.25 o
  -1  -8   1        166.46        151.72        10.45 o
   0  -8   1         52.91         43.38         3.82 o
   1  -8   1          1.80          2.82         1.33 o
   2  -8   1         19.17         14.97         3.11 o
   3  -8   1         36.78         43.05         5.01 o
   4  -8   1         47.53         47.11         4.34 o
  -7  -7   1         36.55         35.72         2.68 o
  -6  -7   1          1.59         -0.52         2.13 o
  -5  -7   1         25.07         21.89         3.10 o
  -4  -7   1         42.42         35.73         3.78 o
  -3  -7   1         24.27         19.58         2.67 o
  -2  -7   1          0.27          0.97         0.88 o
  -1  -7   1         27.76         26.30         2.38 o
   0  -7   1        112.93         98.97         5.78 o
   1  -7   1        825.11        780.39        19.71 o
   2  -7   1        186.80        160.09         7.83 o
   3  -7   1         23.16         21.05         4.06 o
   4  -7   1         46.26         41.18         5.01 o
   5  -7   1        106.37        134.05         6.93 o
  -7  -6   1          2.95          0.33         1.19 o
  -6  -6   1          0.94         -0.68         0.96 o
  -5  -6   1         35.81         35.11         3.79 o
  -4  -6   1        164.13        200.61        12.70 o
  -3  -6   1         45.99         50.96         6.08 o
  -2  -6   1         12.00          9.64         2.48 o
  -1  -6   1        613.77        567.90        57.10 o
   0  -6   1        944.60        913.82        77.81 o
   1  -6   1         40.48         41.79         5.46 o
   2  -6   1         60.30         53.10         4.28 o
   3  -6   1         16.56         26.01         3.30 o
   4  -6   1        237.33        234.78        14.26 o
   5  -6   1         49.03         47.99         5.15 o
  -7  -5   1          1.08          1.12         0.88 o
  -6  -5   1         24.80         24.62         3.08 o
  -5  -5   1          2.00          3.12         1.17 o
  -4  -5   1         11.29          8.63         2.44 o
  -3  -5   1         99.39        126.72         8.99 o
  -2  -5   1        332.81        310.73        14.33 o
  -1  -5   1         55.71         53.03         4.64 o
   0  -5   1        114.41         98.82        16.19 o
   1  -5   1       2020.13       2026.83        55.22 o
   2  -5   1          0.65         -0.45         1.30 o
   3  -5   1         36.69         35.89         3.80 o
   4  -5   1         32.53         41.99         4.25 o
   5  -5   1         45.81         56.08         4.38 o
   6  -5   1        100.33         99.86         6.47 o
  -7  -4   1          4.21          1.72         0.98 o
  -6  -4   1         10.29         13.67         2.26 o
  -5  -4   1         39.60         30.94         3.26 o
  -4  -4   1        105.11         88.85         7.52 o
  -3  -4   1         71.92         59.33         5.57 o
  -2  -4   1        247.92        285.06        12.41 o
  -1  -4   1        793.91        798.69        28.98 o
   0  -4   1        136.48        125.55         8.61 o
   1  -4   1          1.58          0.99         0.52 o
   2  -4   1          3.02          6.77         3.09 o
   3  -4   1         47.61         44.37         3.76 o
   4  -4   1        428.82        393.74        13.78 o
   5  -4   1          1.71          2.33         3.24 o
   6  -4   1         17.27         17.28         2.19 o
  -7  -3   1         13.68         14.42         2.81 o
  -6  -3   1         14.43         12.55         2.10 o
  -5  -3   1          0.31          0.71         1.55 o
  -4  -3   1         16.36         18.40         3.20 o
  -3  -3   1          4.43         18.80         2.89 o
  -2  -3   1       1959.86       1871.88        32.03 o
  -1  -3   1        800.54        823.65        24.41 o
   0  -3   1        285.82        361.18         8.31 o
   1  -3   1       2303.51       2218.84        38.88 o
   2  -3   1        172.85        233.36         7.46 o
   3  -3   1         55.27         53.05         3.74 o
   4  -3   1          0.13         -0.23         0.76 o
   5  -3   1        311.27        299.44        11.46 o
   6  -3   1         56.44         44.80         5.37 o
   7  -3   1          8.64          7.24         1.63 o
  -7  -2   1        131.43        121.21         8.39 o
  -6  -2   1          6.27          5.05         2.10 o
  -5  -2   1          5.31          4.21         1.20 o
  -4  -2   1         61.13         57.37         3.62 o
  -3  -2   1        392.54        381.83        13.42 o
  -2  -2   1       4414.28       4677.38       106.77 o
  -1  -2   1       2376.85       2359.98        38.61 o
   0  -2   1       1431.70       1546.16        60.79 o
   1  -2   1        129.56        148.88         6.17 o
   2  -2   1         53.02         56.48         4.61 o
   3  -2   1         27.06         27.18         2.37 o
   4  -2   1       1141.30       1118.11        36.10 o
   5  -2   1         38.67         33.76         3.56 o
   6  -2   1          4.85          3.77         2.06 o
   7  -2   1         14.22         15.02         2.55 o
  -7  -1   1         12.86         12.93         1.93 o
  -6  -1   1         13.12         15.81         3.16 o
  -5  -1   1         72.12         73.68         5.96 o
  -4  -1   1        349.09        331.17        20.74 o
  -3  -1   1        316.41        349.44         7.18 o
  -2  -1   1        797.18        824.99        15.28 o
  -1  -1   1         17.44         29.01         1.21 o
   0  -1   1       1409.97       1480.85        24.63 o
   1  -1   1        321.19        285.92        11.20 o
   2  -1   1         41.72         31.36         2.13 o
   3  -1   1        578.09        598.30        19.96 o
   4  -1   1         49.28         57.23         5.99 o
   5  -1   1         28.07         29.48         3.11 o
   6  -1   1          0.63          1.80         1.12 o
   7  -1   1          2.17          2.43         1.46 o
  -7   0   1        117.69        122.15         6.75 o
  -6   0   1          1.08          1.62         1.35 o
  -5   0   1          0.64          0.96         0.86 o
  -4   0   1        857.62        878.33        18.97 o
  -3   0   1        443.60        400.93        15.21 o
  -2   0   1          1.54          1.77         0.56 o
  -1   0   1         31.46         29.63         2.32 o
   1   0   1         32.67         36.19         1.67 o
   2   0   1        379.28        363.33        13.85 o
   3   0   1         95.88        100.23         7.17 o
   4   0   1          1.36          1.92         1.31 o
   5   0   1         45.07         46.06         3.65 o
   6   0   1         59.51         65.58         9.75 o
   7   0   1         63.77         64.61         6.00 o
  -7   1   1         39.09         39.93         3.13 o
  -6   1   1         39.41         40.75         3.68 o
  -5   1   1        376.48        326.77        16.01 o
  -4   1   1        575.42        552.73        20.71 o
  -3   1   1        166.10        160.01         5.60 o
  -2   1   1         26.88         27.17         2.52 o
  -1   1   1        237.08        274.32         8.35 o
   0   1   1        194.17        211.06         4.80 o
   1   1   1       2282.06       2392.31        62.59 o
   2   1   1        332.65        329.72         8.11 o
   3   1   1        306.94        307.85         7.46 o
   4   1   1        588.28        546.57        35.52 o
   5   1   1        278.08        287.19        19.03 o
   6   1   1        444.84        455.99        26.00 o
   7   1   1         87.28         87.78         7.11 o
  -7   2   1         43.74         50.51         4.72 o
  -6   2   1         93.93        104.90         6.00 o
  -5   2   1          2.67          1.77         1.24 o
  -4   2   1         53.35         50.48         3.94 o
  -3   2   1          2.41          0.81         0.66 o
  -2   2   1        437.27        449.39        14.79 o
  -1   2   1       3145.97       3408.70        78.18 o
   0   2   1       2507.94       2350.37        32.21 o
   1   2   1       3181.78       2855.91        65.74 o
   2   2   1       1825.44       1893.67        32.30 o
   3   2   1       1635.98       1732.62        30.72 o
   4   2   1          0.29          0.12         1.31 o
   5   2   1         93.24         95.81        11.49 o
   6   2   1        371.09        362.80        11.65 o
   7   2   1          7.85          8.88         2.00 o
  -6   3   1          1.62          1.36         2.10 o
  -5   3   1        236.24        216.36        18.84 o
  -4   3   1         19.28         21.73         4.04 o
  -3   3   1          2.81          3.41         0.88 o
  -2   3   1        331.75        347.30         9.17 o
  -1   3   1        986.22       1001.63        19.65 o
   0   3   1       1293.17       1330.65        16.01 o
   1   3   1       2211.86       2731.59        65.20 o
   2   3   1        104.50        109.42         6.21 o
   3   3   1       1073.44       1072.45        30.41 o
   4   3   1        133.92        144.03         8.57 o
   5   3   1         40.74         45.99         3.62 o
   6   3   1         51.83         47.01         3.85 o
   7   3   1          6.69          8.37         2.48 o
  -6   4   1         20.59         25.74         3.88 o
  -5   4   1        285.42        296.25        21.12 o
  -4   4   1         17.99         13.09         2.32 o
  -3   4   1        103.33        110.10         8.56 o
  -2   4   1        127.80        113.61        11.14 o
  -1   4   1          0.83          3.67         1.43 o
   0   4   1          1.61          0.70         0.99 o
   1   4   1        613.80        580.19        19.00 o
   2   4   1        821.33        780.64        24.64 o
   3   4   1        301.71        297.65        13.16 o
   4   4   1         23.68         17.04         3.07 o
   5   4   1          0.95          0.01         0.67 o
   6   4   1        207.69        221.31        13.01 o
   7   4   1         39.65         42.02         5.13 o
  -6   5   1          7.23          6.75         1.84 o
  -5   5   1         24.59         18.99         4.02 o
  -4   5   1          1.84          1.12         1.23 o
  -3   5   1         14.70         21.64         2.91 o
  -2   5   1         74.35         79.09         7.34 o
  -1   5   1         55.18         61.73         5.61 o
   0   5   1         26.80         28.57         3.70 o
   1   5   1        201.20        192.75        10.34 o
   2   5   1        123.84        167.87         9.78 o
   3   5   1         33.66         30.63         4.34 o
   4   5   1         34.49         29.10         4.68 o
   5   5   1          0.27         -0.75         1.16 o
   6   5   1          9.78         10.28         2.02 o
   7   5   1          7.21          7.65         2.30 o
  -5   6   1         72.65         70.49         6.56 o
  -4   6   1          2.94          2.73         1.54 o
  -3   6   1         10.39          4.82         2.13 o
  -2   6   1        162.85        174.86         6.77 o
  -1   6   1         34.19         34.95         4.70 o
   0   6   1        292.60        307.06        14.66 o
   1   6   1          0.22         -0.27         0.75 o
   2   6   1        921.24        893.01        30.12 o
   3   6   1          0.63          1.37         1.00 o
   4   6   1          2.60          1.75         1.85 o
   5   6   1          1.10          0.36         0.86 o
   6   6   1         78.04         81.52         5.46 o
   7   6   1         66.68         70.30         6.16 o
  -5   7   1         40.78         44.05         3.94 o
  -4   7   1          3.14          2.25         1.64 o
  -3   7   1          6.92          5.60         1.62 o
  -2   7   1        262.34        260.87        25.37 o
  -1   7   1        352.10        288.92        10.64 o
   0   7   1         17.27         19.87         2.68 o
   1   7   1        194.93        186.29         8.09 o
   2   7   1          6.63          7.37         2.44 o
   3   7   1        147.28        137.51         7.23 o
   4   7   1          5.40          3.36         1.98 o
   5   7   1         39.16         36.26         3.86 o
   6   7   1         18.77         14.85         2.28 o
   7   7   1         12.48         10.01         2.05 o
  -4   8   1          0.89         -0.83         1.20 o
  -3   8   1          8.90         10.34         1.98 o
  -2   8   1         13.53         16.26         2.72 o
  -1   8   1        102.83        100.43         5.96 o
   0   8   1        207.87        204.20         8.58 o
   1   8   1         49.12         37.03         5.20 o
   2   8   1         31.18         38.73         5.37 o
   3   8   1          4.31          4.69         1.56 o
   4   8   1        336.77        356.43        17.53 o
   5   8   1          9.17          5.15         1.60 o
   6   8   1          0.03          0.61         0.67 o
  -3   9   1         13.87         15.82         1.78 o
  -2   9   1        311.18        323.81        13.53 o
  -1   9   1         30.88         35.84         5.03 o
   0   9   1        159.53        170.80        11.34 o
   1   9   1        215.85        207.30        12.60 o
   2   9   1         20.48         16.78         3.71 o
   3   9   1          4.62          4.45         2.04 o
   4   9   1        113.13        110.75         8.45 o
   5   9   1          0.51         -0.59         0.87 o
   6   9   1         21.42         24.26         2.09 o
  -2  10   1          0.82          2.90         1.27 o
  -1  10   1          3.47          3.56         1.73 o
   0  10   1        178.13        164.47        10.42 o
   1  10   1        139.78        129.50         9.18 o
   2  10   1         40.31         37.39         3.22 o
   3  10   1          9.52          7.55         1.50 o
   4  10   1         28.50         32.72         4.32 o
   5  10   1          3.49          7.12         1.22 o
  -1  11   1          8.21         11.05         1.96 o
   0  11   1         35.18         36.98         4.06 o
   1  11   1          8.92          8.76         2.11 o
   2  11   1         84.86         96.22         8.20 o
   3  11   1          3.11          5.38         1.03 o
   4  11   1         60.56         68.88         3.36 o
  -3 -11   2         35.08         47.92         2.91 o
  -2 -11   2         21.25         20.99         2.88 o
  -1 -11   2        153.14        185.09         9.06 o
   0 -11   2         25.40         25.83         2.89 o
  -5 -10   2          3.12          2.97         1.14 o
  -4 -10   2          0.08          0.48         1.26 o
  -3 -10   2          2.18          1.77         1.11 o
  -2 -10   2          2.33          3.03         1.56 o
  -1 -10   2         17.08         16.66         3.22 o
   0 -10   2         12.62         11.04         2.47 o
   1 -10   2          0.75          1.14         0.91 o
  -6  -9   2          0.81          5.03         1.41 o
  -5  -9   2          1.61          1.99         1.13 o
  -4  -9   2         11.53         10.12         1.89 o
  -3  -9   2        118.73        106.72         8.79 o
  -2  -9   2         67.74         69.18         6.91 o
  -1  -9   2         55.03         59.42         6.23 o
   0  -9   2         13.62         13.26         1.98 o
   1  -9   2         13.02          9.34         1.72 o
   2  -9   2          6.47          4.47         0.91 o
   3  -9   2          0.04         -0.94         0.94 o
  -6  -8   2         34.38         32.16         2.63 o
  -5  -8   2          2.08          1.99         1.61 o
  -4  -8   2          4.99          5.69         2.41 o
  -3  -8   2        125.49        139.43        10.60 o
  -2  -8   2        338.64        340.51        16.86 o
  -1  -8   2        615.95        613.32        24.17 o
   0  -8   2          7.31          6.67         1.56 o
   1  -8   2        149.18        141.49         7.00 o
   2  -8   2         22.37         14.76         2.26 o
   3  -8   2         15.46         16.25         3.04 o
   4  -8   2         30.64         41.13         3.81 o
  -7  -7   2          0.71         -0.01         0.82 o
  -6  -7   2          8.49          5.22         1.38 o
  -5  -7   2        139.64        139.14         7.41 o
  -4  -7   2          0.49          0.68         2.14 o
  -3  -7   2         87.68         71.34         7.56 o
  -2  -7   2        123.62        122.68         6.77 o
  -1  -7   2         87.82         97.54         7.56 o
   0  -7   2         13.36         11.05         1.91 o
   1  -7   2        111.26        106.63         6.05 o
   2  -7   2          8.42         10.08         1.99 o
   3  -7   2          0.82          1.10         1.60 o
   4  -7   2         11.59         10.68         2.67 o
   5  -7   2        217.87        230.39         9.19 o
  -7  -6   2          2.11          1.04         0.74 o
  -6  -6   2         30.17         25.96         2.99 o
  -5  -6   2        315.88        370.41        13.05 o
  -4  -6   2        374.11        382.21        19.20 o
  -3  -6   2        241.37        260.82        15.28 o
  -2  -6   2          1.11          0.16         0.60 o
  -1  -6   2        163.43        172.29        13.73 o
   0  -6   2        193.41        187.34        11.51 o
   1  -6   2         15.82         12.38         3.00 o
   2  -6   2         67.35         60.40         6.68 o
   3  -6   2         73.32         53.96         6.64 o
   4  -6   2          0.83          0.16         1.70 o
   5  -6   2         35.82         40.71         4.59 o
  -7  -5   2          0.06          0.45         0.73 o
  -6  -5   2         77.02         86.97         5.64 o
  -5  -5   2         54.27         72.28         7.99 o
  -4  -5   2         68.77         79.24         7.66 o
  -3  -5   2        945.68       1076.32        34.68 o
  -2  -5   2        122.06        119.11         5.91 o
  -1  -5   2         30.24         21.89         2.24 o
   0  -5   2        130.10        135.36         5.92 o
   1  -5   2        356.10        378.85        16.99 o
   2  -5   2          5.80          6.32         2.47 o
   3  -5   2        272.83        280.50        10.94 o
   4  -5   2         15.45         14.01         2.58 o
   5  -5   2         72.46         66.88         6.90 o
   6  -5   2         12.12         12.05         2.10 o
  -7  -4   2          8.75          8.36         1.70 o
  -6  -4   2         19.51         18.47         2.66 o
  -5  -4   2        179.59        199.11         8.65 o
  -4  -4   2          0.58         13.56         3.03 o
  -3  -4   2       1623.30       1729.02        47.91 o
  -2  -4   2        206.20        177.21         9.58 o
  -1  -4   2         98.16        130.50         4.35 o
   0  -4   2          2.44          0.19         0.58 o
   1  -4   2       1218.00       1303.24        41.90 o
   2  -4   2        264.42        246.59        12.80 o
   3  -4   2          2.04          3.53         1.82 o
   4  -4   2         36.72         33.64         5.38 o
   5  -4   2         36.00         26.08         4.49 o
   6  -4   2         23.72         23.91         2.47 o
  -7  -3   2         94.98        104.47         7.79 o
  -6  -3   2         42.71         45.49         3.93 o
  -5  -3   2         87.61         84.53         6.16 o
  -4  -3   2         14.41         21.30         3.55 o
  -3  -3   2        362.03        384.66        15.36 o
  -2  -3   2        170.09        222.91        10.87 o
  -1  -3   2          1.15          1.45         0.29 o
   0  -3   2       1067.16       1216.46        18.29 o
   1  -3   2         90.44        106.19         4.11 o
   2  -3   2        712.81        708.81        34.17 o
   3  -3   2        331.13        272.04        11.72 o
   4  -3   2         39.55         51.73         6.16 o
   5  -3   2         15.39         12.37         3.43 o
   6  -3   2         27.81         28.98         4.28 o
  -7  -2   2         19.62         18.64         3.39 o
  -6  -2   2        171.78        176.34         7.90 o
  -5  -2   2         70.68         73.85         7.72 o
  -4  -2   2        447.30        431.55        17.43 o
  -3  -2   2       1693.78       1691.60        44.19 o
  -2  -2   2        875.63        990.97        17.84 o
  -1  -2   2          1.66          1.41         0.38 o
   0  -2   2         50.29         48.96         1.91 o
   1  -2   2        964.06        954.62        14.78 o
   2  -2   2         53.64         62.77         6.11 o
   3  -2   2        498.97        503.05        17.26 o
   4  -2   2        106.59         95.29         8.23 o
   5  -2   2         26.32         21.30         4.13 o
   6  -2   2         19.76         14.33         3.13 o
   7  -2   2         10.52         10.45         2.09 o
  -7  -1   2          6.74          7.53         2.70 o
  -6  -1   2         21.22         17.27         3.38 o
  -5  -1   2        119.64        107.37        11.80 o
  -4  -1   2        152.49        166.21        16.93 o
  -3  -1   2         41.01         39.43         3.60 o
  -2  -1   2         29.84         26.92         1.72 o
  -1  -1   2      10988.99      11330.52       175.01 o
   0  -1   2        349.06        419.86         5.76 o
   1  -1   2        119.97        114.31         5.13 o
   2  -1   2        111.16        107.62         4.06 o
   3  -1   2          1.62          0.96         0.58 o
   4  -1   2         24.01         17.63         3.44 o
   5  -1   2        113.97        109.64         8.77 o
   6  -1   2         15.95         15.45         3.35 o
   7  -1   2         59.42         50.73         4.98 o
  -7   0   2        381.35        407.53        16.96 o
  -6   0   2          4.60          4.31         2.04 o
  -5   0   2        229.33        226.59        22.27 o
  -4   0   2          1.30          0.88         0.44 o
  -3   0   2          3.80          1.66         0.58 o
  -2   0   2         27.96         24.50         1.90 o
  -1   0   2       8680.45       9172.63       141.94 o
   0   0   2        422.82        507.35         9.02 o
   1   0   2        469.13        449.18        12.30 o
   2   0   2        948.20        973.31        13.18 o
   3   0   2        574.85        570.54        13.11 o
   4   0   2        313.26        343.54        16.00 o
   5   0   2        152.40        150.92         9.87 o
   6   0   2         67.33         68.26         6.71 o
   7   0   2         45.36         41.50         4.81 o
  -7   1   2         72.29         75.40         6.38 o
  -6   1   2          0.89          0.90         0.94 o
  -5   1   2          0.39          0.77         1.30 o
  -4   1   2         35.26         43.08         4.76 o
  -3   1   2          5.88          6.62         1.17 o
  -2   1   2        482.35        494.91        41.60 o
  -1   1   2        322.61        391.69        11.49 o
   0   1   2        541.82        627.80        24.75 o
   1   1   2       2460.08       2451.05        34.51 o
   2   1   2         39.99         52.63         1.59 o
   3   1   2         23.56         24.29         3.04 o
   4   1   2         75.90         70.96         4.32 o
   5   1   2        370.41        387.12        16.75 o
   6   1   2          6.45          6.06         2.19 o
   7   1   2         75.23         73.83         6.49 o
  -7   2   2          7.05          6.51         1.90 o
  -6   2   2         34.02         38.86         5.30 o
  -5   2   2         13.02         11.39         1.93 o
  -4   2   2         22.87         22.06         3.72 o
  -3   2   2         97.57        118.33         8.73 o
  -2   2   2         66.08         52.65         4.03 o
  -1   2   2      21619.14      15954.94       290.68 o
   0   2   2         16.41         21.95         1.07 o
   1   2   2        457.28        468.81         9.47 o
   2   2   2          1.34          1.86         0.98 o
   3   2   2        161.86        201.23         4.49 o
   4   2   2         50.23         46.40         3.43 o
   5   2   2         34.34         27.08         3.88 o
   6   2   2          8.61         12.05         2.89 o
   7   2   2          0.35          0.06         0.93 o
  -6   3   2          0.30         -0.07         1.31 o
  -5   3   2         84.15         84.96         8.36 o
  -4   3   2         41.58         47.45         5.99 o
  -3   3   2        300.13        264.02         9.04 o
  -2   3   2        769.32        666.39        20.92 o
  -1   3   2          9.92          9.73         1.20 o
   0   3   2        259.64        215.58         7.68 o
   1   3   2        193.16        191.49         8.39 o
   2   3   2        154.64        180.05         8.73 o
   3   3   2         12.56          9.52         1.35 o
   4   3   2         77.32         80.03         8.16 o
   5   3   2        202.57        194.31        11.23 o
   6   3   2         90.79         81.41         7.37 o
   7   3   2         36.32         27.77         3.86 o
  -6   4   2         13.93         14.98         3.07 o
  -5   4   2        414.26        421.94        20.52 o
  -4   4   2         53.06         52.03         6.79 o
  -3   4   2         30.65         25.29         4.06 o
  -2   4   2        423.22        348.52         8.59 o
  -1   4   2       3167.68       2817.05        59.72 o
   0   4   2        289.05        269.46         7.90 o
   1   4   2        273.65        326.40        13.25 o
   2   4   2         72.76         65.72         5.36 o
   3   4   2         38.95         38.84         4.57 o
   4   4   2        842.15        751.70        18.34 o
   5   4   2        271.96        261.64        13.91 o
   6   4   2        229.07        224.17        13.04 o
   7   4   2         59.71         65.52         6.28 o
  -6   5   2          0.83          0.42         0.97 o
  -5   5   2          3.19          2.70         1.92 o
  -4   5   2         54.30         47.84         6.90 o
  -3   5   2         44.90         52.28         6.72 o
  -2   5   2        562.36        504.52        20.52 o
  -1   5   2        208.77        256.53        12.77 o
   0   5   2         50.36         69.45         5.92 o
   1   5   2        838.62        855.37        27.55 o
   2   5   2         83.13         96.51         7.18 o
   3   5   2        123.78        102.25         7.90 o
   4   5   2          8.14          7.80         2.12 o
   5   5   2         22.50         24.46         2.89 o
   6   5   2         16.22         23.97         4.27 o
   7   5   2          4.78          3.08         1.67 o
  -5   6   2        142.70        139.03        12.29 o
  -4   6   2          0.46          0.40         0.90 o
  -3   6   2         61.21         54.65         5.02 o
  -2   6   2        134.42        153.43         7.81 o
  -1   6   2        248.67        252.66        13.87 o
   0   6   2         85.90         77.82         6.94 o
   1   6   2        131.54        151.06         9.85 o
   2   6   2        185.69        220.85        12.59 o
   3   6   2        324.37        243.29        13.59 o
   4   6   2        248.86        269.80        15.06 o
   5   6   2         50.79         60.01         6.66 o
   6   6   2          0.01          0.25         1.73 o
   7   6   2          5.06          5.31         1.78 o
  -5   7   2          9.88         14.08         2.16 o
  -4   7   2          5.03          3.75         1.17 o
  -3   7   2         38.40         46.30         4.29 o
  -2   7   2        376.98        397.33        39.63 o
  -1   7   2        534.14        561.16        15.89 o
   0   7   2         26.32         26.94         4.40 o
   1   7   2          3.33          3.70         1.63 o
   2   7   2         15.35         27.02         4.52 o
   3   7   2         26.75         23.13         4.09 o
   4   7   2         10.53          9.37         3.09 o
   5   7   2          1.00          1.14         1.12 o
   6   7   2          1.03          2.23         1.07 o
   7   7   2          7.55          4.39         1.61 o
  -4   8   2         98.77        121.87         7.02 o
  -3   8   2          1.01          0.94         0.84 o
  -2   8   2        101.36        103.52         6.10 o
  -1   8   2        123.37        110.09         6.20 o
   0   8   2        192.80        214.84        13.15 o
   1   8   2         50.76         58.42         6.45 o
   2   8   2         15.26         16.43         3.73 o
   3   8   2         13.39         10.51         3.01 o
   4   8   2          3.88          7.22         2.63 o
   5   8   2          0.48          1.31         1.09 o
   6   8   2          8.54          7.27         1.46 o
  -3   9   2         66.13         71.53         3.78 o
  -2   9   2          4.10          3.94         1.19 o
  -1   9   2         24.30         23.84         4.28 o
   0   9   2        329.43        299.75        15.75 o
   1   9   2          4.29          4.65         2.42 o
   2   9   2          6.58          5.56         2.07 o
   3   9   2         30.65         28.47         4.40 o
   4   9   2         20.24         18.43         3.64 o
   5   9   2         51.08         52.60         3.95 o
   6   9   2          0.06          1.34         1.00 o
  -2  10   2          8.16          7.60         2.02 o
  -1  10   2         15.17         14.12         2.96 o
   0  10   2          2.27          2.51         1.73 o
   1  10   2         15.30         15.79         3.41 o
   2  10   2        530.12        564.56        15.10 o
   3  10   2         15.50         13.50         1.98 o
   4  10   2         57.23         61.39         5.85 o
   5  10   2         34.15         39.47         2.78 o
  -1  11   2         34.98         49.90         4.24 o
   0  11   2         76.03         95.02         6.65 o
   1  11   2          0.42          0.32         0.62 o
   2  11   2         98.53        108.51         5.28 o
   3  11   2          3.61          1.77         1.10 o
   4  11   2          5.73          5.03         1.35 o
  -3 -11   3         20.52         28.49         2.84 o
  -2 -11   3         33.71         36.59         3.56 o
  -1 -11   3          2.46          2.61         1.10 o
  -4 -10   3          2.73          3.08         1.51 o
  -3 -10   3          5.20          5.78         1.86 o
  -2 -10   3          5.77          4.96         1.94 o
  -1 -10   3         23.42         25.99         3.70 o
   0 -10   3         17.97         16.74         1.87 o
   1 -10   3         46.55         47.09         2.81 o
  -5  -9   3          1.13         -0.71         1.28 o
  -4  -9   3          0.73         -0.10         1.38 o
  -3  -9   3         20.95         22.43         3.97 o
  -2  -9   3        361.68        372.01        25.89 o
  -1  -9   3         42.87         40.57         4.71 o
   0  -9   3         13.82         13.69         2.01 o
   1  -9   3        127.06        125.00         5.86 o
   2  -9   3         66.47         87.63         6.29 o
  -6  -8   3          3.64          3.42         1.56 o
  -5  -8   3         20.37         19.30         3.90 o
  -4  -8   3         25.69         32.29         3.59 o
  -3  -8   3         32.17         28.44         4.72 o
  -2  -8   3         15.01         11.65         2.03 o
  -1  -8   3         68.37         58.33         4.39 o
   0  -8   3        111.35         96.71         5.69 o
   1  -8   3        290.06        279.96        10.08 o
   2  -8   3         23.23         17.08         3.43 o
   3  -8   3         25.01         26.52         3.79 o
   4  -8   3          0.34         -0.12         0.71 o
  -6  -7   3         32.05         22.83         3.86 o
  -5  -7   3        130.39        136.82        11.23 o
  -4  -7   3        258.19        254.88        10.87 o
  -3  -7   3        155.74        144.52        10.97 o
  -2  -7   3        413.48        404.64        13.09 o
  -1  -7   3          1.74          3.08         1.16 o
   0  -7   3          0.07         -0.74         1.36 o
   1  -7   3          0.12         -0.48         0.82 o
   2  -7   3          0.65          1.16         1.81 o
   3  -7   3         99.33         87.53         7.74 o
   4  -7   3         98.33        101.73         7.40 o
  -7  -6   3          2.63          3.66         1.54 o
  -6  -6   3         13.98         12.04         1.97 o
  -5  -6   3          9.46         10.27         2.73 o
  -4  -6   3         72.18         74.12         5.55 o
  -3  -6   3         50.98         45.74         5.91 o
  -2  -6   3        160.36        146.07        10.01 o
  -1  -6   3          0.61         -0.32         0.90 o
   0  -6   3        332.08        326.17        16.04 o
   1  -6   3          1.63          2.12         1.37 o
   2  -6   3          6.82          6.51         2.37 o
   3  -6   3        116.40        104.47         9.00 o
   4  -6   3         26.08         21.69         4.06 o
   5  -6   3         35.32         42.88         4.38 o
  -7  -5   3          4.89          5.92         2.05 o
  -6  -5   3         39.52         32.72         3.41 o
  -5  -5   3         56.45         55.69         4.54 o
  -4  -5   3       1146.82       1165.69        38.35 o
  -3  -5   3          0.08          0.18         1.26 o
  -2  -5   3          5.12          4.94         1.26 o
  -1  -5   3        126.03        107.22         5.66 o
   0  -5   3       1536.14       1454.16        41.93 o
   1  -5   3          3.46          1.54         1.19 o
   2  -5   3         73.93         58.99         6.56 o
   3  -5   3         44.58         37.87         3.98 o
   4  -5   3         52.97         70.87         5.46 o
   5  -5   3          0.50          0.72         1.72 o
  -7  -4   3          5.24          6.18         2.06 o
  -6  -4   3         43.06         44.83         3.98 o
  -5  -4   3          3.36          1.96         0.95 o
  -4  -4   3         41.05         27.10         4.44 o
  -3  -4   3         96.54         94.38         7.60 o
  -2  -4   3         91.05         80.76         6.42 o
  -1  -4   3        832.77        920.37        15.64 o
   0  -4   3        267.39        300.48        13.84 o
   1  -4   3         40.69         65.34         3.95 o
   2  -4   3        106.73        100.45         9.08 o
   3  -4   3        161.80        165.19         9.51 o
   4  -4   3          5.31         14.26         3.71 o
   5  -4   3         35.50         37.17         5.30 o
   6  -4   3          1.28          0.94         0.97 o
  -7  -3   3         31.67         34.28         4.49 o
  -6  -3   3         13.37          9.80         1.98 o
  -5  -3   3          8.06          7.74         1.64 o
  -4  -3   3          0.90          2.09         1.11 o
  -3  -3   3       1785.31       1866.48        50.17 o
  -2  -3   3       1289.83       1489.75        26.93 o
  -1  -3   3       1703.15       1742.02        36.38 o
   0  -3   3       2122.28       2104.22        75.25 o
   1  -3   3        189.62        211.51         7.00 o
   2  -3   3          0.02          0.12         1.38 o
   3  -3   3        479.99        478.61        13.85 o
   4  -3   3        107.97         98.32         8.82 o
   5  -3   3        162.14        155.17        11.14 o
   6  -3   3          9.21          9.79         2.70 o
  -7  -2   3          7.68         10.22         2.55 o
  -6  -2   3         28.16         29.69         3.20 o
  -5  -2   3         23.81         26.14         2.83 o
  -4  -2   3        298.57        299.35        14.43 o
  -3  -2   3        178.85        216.22        10.50 o
  -2  -2   3       1045.62       1131.40        75.08 o
  -1  -2   3       2367.42       2587.04        43.55 o
   0  -2   3        173.86        187.51         6.54 o
   1  -2   3        193.96        167.01         5.90 o
   2  -2   3        776.81        770.43        37.53 o
   3  -2   3        886.03        846.22        43.04 o
   4  -2   3        246.56        240.77        13.26 o
   5  -2   3          8.74          7.20         2.68 o
   6  -2   3         97.58         83.71         7.53 o
   7  -2   3          0.25          0.63         0.64 o
  -7  -1   3          2.96          1.46         1.23 o
  -6  -1   3         10.73         11.58         2.83 o
  -5  -1   3         91.30         87.49         8.37 o
  -4  -1   3         24.32         31.49         4.02 o
  -3  -1   3        352.29        311.51        12.41 o
  -2  -1   3        592.35        526.42        16.27 o
  -1  -1   3        255.58        284.17         4.94 o
   0  -1   3       3238.72       3234.98        42.23 o
   1  -1   3        720.84        620.70        17.62 o
   2  -1   3        167.65        156.89         5.37 o
   3  -1   3         87.35        103.24         4.81 o
   4  -1   3        138.71        134.14         9.95 o
   5  -1   3        413.76        378.59        17.73 o
   6  -1   3          0.09         -0.39         1.29 o
   7  -1   3         65.05         54.74         5.10 o
  -7   0   3          1.13          2.83         1.64 o
  -6   0   3         39.88         43.06         5.29 o
  -5   0   3        358.50        390.80        17.21 o
  -4   0   3         17.00         17.24         2.06 o
  -3   0   3         97.47         94.53         4.53 o
  -2   0   3       1051.74       1087.41        19.49 o
  -1   0   3       2347.81       2372.27        88.26 o
   0   0   3       1249.71       1444.26        19.90 o
   1   0   3        277.58        299.53         9.84 o
   2   0   3         26.32         24.80         1.53 o
   3   0   3       2943.99       3037.52        52.47 o
   4   0   3        168.27        158.65        10.53 o
   5   0   3        161.00        155.17         6.92 o
   6   0   3        103.70         96.98         8.09 o
   7   0   3          2.33          0.61         1.25 o
  -7   1   3          6.94          7.73         2.29 o
  -6   1   3          1.18          1.47         1.39 o
  -5   1   3         10.81          7.46         2.34 o
  -4   1   3         12.63         10.03         1.66 o
  -3   1   3       1145.80       1068.46        66.24 o
  -2   1   3         99.87         94.97         5.47 o
  -1   1   3      11706.95       9874.67       218.28 o
   0   1   3       3726.68       3647.97       140.44 o
   1   1   3        173.94        162.63         4.12 o
   2   1   3        410.24        410.71         7.59 o
   3   1   3          0.75          2.31         1.04 o
   4   1   3         87.68         80.18         3.75 o
   5   1   3        194.10        199.05        11.22 o
   6   1   3        235.95        253.11        13.01 o
   7   1   3          1.29          2.01         1.34 o
  -7   2   3         12.54         13.29         2.55 o
  -6   2   3         96.30        112.21         9.08 o
  -5   2   3         58.41         60.96         6.81 o
  -4   2   3         39.41         27.38         4.05 o
  -3   2   3          3.07          2.68         1.24 o
  -2   2   3          7.35         11.73         1.87 o
  -1   2   3       4777.98       5024.45       164.79 o
   0   2   3        444.16        485.82        21.55 o
   1   2   3        113.32        124.98         4.09 o
   2   2   3         34.31         29.77         1.67 o
   3   2   3        450.76        511.79        12.49 o
   4   2   3        119.92        130.11         6.42 o
   5   2   3          2.91          0.17         0.84 o
   6   2   3         51.66         55.50         5.88 o
   7   2   3         38.42         42.72         3.30 o
  -6   3   3         76.28         65.67         6.82 o
  -5   3   3          1.21          3.60         2.30 o
  -4   3   3          3.48          5.88         2.34 o
  -3   3   3          1.19          1.84         1.50 o
  -2   3   3        321.52        320.24        12.77 o
  -1   3   3        862.37        801.53        16.20 o
   0   3   3          2.19          2.56         0.65 o
   1   3   3          1.30          2.60         0.74 o
   2   3   3        468.26        416.26        14.71 o
   3   3   3        265.35        232.46         6.27 o
   4   3   3        232.28        262.86        13.96 o
   5   3   3        534.38        551.08        21.08 o
   6   3   3         92.34         97.19         7.97 o
   7   3   3        100.71         95.90         7.16 o
  -6   4   3          0.49          0.00         1.19 o
  -5   4   3          4.86          0.92         1.78 o
  -4   4   3          3.28          2.54         2.03 o
  -3   4   3         78.08         73.75         6.91 o
  -2   4   3        207.80        198.06         5.96 o
  -1   4   3       1023.77        921.31        19.49 o
   0   4   3         15.90          7.56         0.90 o
   1   4   3       1924.49       2126.12        54.44 o
   2   4   3        583.62        579.48        19.76 o
   3   4   3         94.10         66.74         5.93 o
   4   4   3          1.12          0.58         0.90 o
   5   4   3        167.44        154.33        10.22 o
   6   4   3         65.11         49.59         5.75 o
   7   4   3          4.31          2.89         1.06 o
  -6   5   3         30.03         34.16         2.68 o
  -5   5   3          1.63          0.44         1.46 o
  -4   5   3          8.21         11.12         3.63 o
  -3   5   3         62.92         61.97         7.51 o
  -2   5   3        300.06        299.13        10.56 o
  -1   5   3        150.53        145.39         6.32 o
   0   5   3        626.68        725.14        24.61 o
   1   5   3        645.88        850.25        27.28 o
   2   5   3         68.75         72.46         6.42 o
   3   5   3         67.98         71.44         6.47 o
   4   5   3         36.86         32.22         3.21 o
   5   5   3        168.82        161.56        10.92 o
   6   5   3         15.46         17.60         3.56 o
   7   5   3          2.51          2.74         1.00 o
  -5   6   3         51.91         47.02         3.73 o
  -4   6   3         60.55         61.88         4.11 o
  -3   6   3         33.16         30.60         3.47 o
  -2   6   3        187.83        203.09         9.31 o
  -1   6   3        129.33        141.41        10.30 o
   0   6   3        575.18        573.94        22.44 o
   1   6   3        599.74        622.14        23.15 o
   2   6   3          5.90          2.76         1.77 o
   3   6   3         23.36         17.09         3.55 o
   4   6   3         44.78         38.91         5.37 o
   5   6   3        496.43        517.44        22.27 o
   6   6   3         79.08         81.99         7.60 o
   7   6   3          0.85          1.10         0.82 o
  -4   7   3          0.93          1.12         0.85 o
  -3   7   3         54.31         61.17         4.09 o
  -2   7   3         23.71         23.12         4.45 o
  -1   7   3        421.56        429.71        19.97 o
   0   7   3        212.73        192.92        12.43 o
   1   7   3        125.82        156.57        10.92 o
   2   7   3         24.49         27.16         4.36 o
   3   7   3        460.58        393.30        18.78 o
   4   7   3          7.09          3.78         2.12 o
   5   7   3         25.09         25.13         4.52 o
   6   7   3         25.99         26.29         4.28 o
   7   7   3         91.35         98.71         4.46 o
  -4   8   3          1.12          0.26         0.85 o
  -3   8   3        105.71        109.51         5.81 o
  -2   8   3          5.99          7.90         2.71 o
  -1   8   3          2.99          3.66         2.17 o
   0   8   3        113.51        106.84         9.09 o
   1   8   3        666.43        669.60        17.57 o
   2   8   3        119.92        126.53         6.59 o
   3   8   3         42.28         44.19         6.02 o
   4   8   3        130.55        128.87        10.21 o
   5   8   3         22.38         16.19         2.68 o
   6   8   3         86.79         89.81         7.21 o
  -3   9   3         34.66         21.76         3.31 o
  -2   9   3          0.21         -1.79         1.79 o
  -1   9   3         83.94         82.07         7.88 o
   0   9   3          9.17          9.45         2.88 o
   1   9   3         40.89         38.02         5.29 o
   2   9   3         94.94         86.71         7.94 o
   3   9   3         26.20         29.44         4.70 o
   4   9   3          2.45          4.28         2.13 o
   5   9   3         26.45         25.95         2.69 o
   6   9   3          0.02          2.22         1.22 o
  -2  10   3         44.16         54.46         5.05 o
  -1  10   3         20.32         26.60         3.98 o
   0  10   3        156.59        148.76         9.92 o
   1  10   3        486.25        518.79        20.87 o
   2  10   3          4.62          4.39         1.34 o
   3  10   3         41.64         42.25         4.86 o
   4  10   3         28.13         27.99         2.69 o
   5  10   3          2.08          2.45         1.13 o
  -1  11   3         51.25         54.46         4.50 o
   0  11   3         26.27         21.70         3.19 o
   1  11   3          7.94          9.91         1.54 o
   2  11   3          8.95          8.07         1.35 o
   3  11   3          5.86          5.50         1.48 o
  -4 -10   4         21.27         27.98         3.18 o
  -3 -10   4         35.78         38.48         2.91 o
  -2 -10   4          0.05          0.70         1.06 o
  -1 -10   4         22.55         22.80         2.20 o
   0 -10   4         35.36         38.62         2.72 o
   1 -10   4          3.43          4.67         1.18 o
  -5  -9   4          7.07         10.48         2.24 o
  -4  -9   4         39.21         44.42         4.95 o
  -3  -9   4         80.67         79.36         4.90 o
  -2  -9   4        281.56        290.31        10.03 o
  -1  -9   4         15.56         12.81         2.00 o
   0  -9   4          9.22          8.05         1.64 o
   1  -9   4          1.55          2.26         0.90 o
   2  -9   4         20.36         20.89         2.93 o
  -6  -8   4         32.36         25.09         3.23 o
  -5  -8   4         14.53         13.19         3.05 o
  -4  -8   4         11.26         10.49         2.90 o
  -3  -8   4         29.20         35.10         5.25 o
  -2  -8   4        202.23        196.11         8.57 o
  -1  -8   4          6.59          5.64         1.43 o
   0  -8   4          2.62          1.57         1.06 o
   1  -8   4          7.55          7.51         1.30 o
   2  -8   4        102.52        100.87         7.74 o
   3  -8   4         24.34         21.18         3.13 o
  -6  -7   4        146.66        135.99         9.04 o
  -5  -7   4          9.75          8.68         2.79 o
  -4  -7   4         38.91         35.06         5.30 o
  -3  -7   4        115.19        111.06         9.51 o
  -2  -7   4        205.91        183.51         8.61 o
  -1  -7   4         40.01         43.74         3.80 o
   0  -7   4         18.72         17.70         2.16 o
   1  -7   4         10.48          8.26         1.92 o
   2  -7   4         56.72         48.24         5.64 o
   3  -7   4         84.97         99.50         7.98 o
   4  -7   4        610.50        660.85        21.84 o
  -7  -6   4          0.11          0.44         0.79 o
  -6  -6   4          8.00          5.53         2.35 o
  -5  -6   4        114.84        108.41         9.53 o
  -4  -6   4          4.51          3.81         2.07 o
  -3  -6   4        103.85        108.48         9.28 o
  -2  -6   4        676.82        660.44        24.98 o
  -1  -6   4        104.45         89.19         7.57 o
   0  -6   4        185.47        189.25        12.01 o
   1  -6   4        116.04        110.57         8.36 o
   2  -6   4        210.49        194.44        12.01 o
   3  -6   4         64.19         56.46         6.44 o
   4  -6   4         80.02         91.53         7.65 o
   5  -6   4          4.51          3.49         1.42 o
  -7  -5   4         17.29          9.50         2.30 o
  -6  -5   4         34.20         30.07         4.67 o
  -5  -5   4         20.75         14.96         3.71 o
  -4  -5   4        650.08        698.84        27.16 o
  -3  -5   4        213.07        244.01        14.19 o
  -2  -5   4         98.25         83.81         7.40 o
  -1  -5   4        303.62        276.90        13.28 o
   0  -5   4        469.80        454.00        18.82 o
   1  -5   4         51.19         45.33         5.55 o
   2  -5   4         34.69         38.36         4.96 o
   3  -5   4        186.27        173.43        12.94 o
   4  -5   4        690.46        675.58        23.68 o
   5  -5   4         13.69         14.12         2.79 o
  -7  -4   4         11.37          7.89         2.37 o
  -6  -4   4         48.52         49.81         6.77 o
  -5  -4   4        183.62        216.57        13.17 o
  -4  -4   4         67.36         92.76         8.02 o
  -3  -4   4        130.88        175.66        11.02 o
  -2  -4   4        271.33        284.62        13.54 o
  -1  -4   4         90.70        102.15         7.37 o
   0  -4   4        261.30        327.41        14.16 o
   1  -4   4         19.15         17.04         2.12 o
   2  -4   4          1.75          0.59         0.94 o
   3  -4   4        139.42        119.22         9.49 o
   4  -4   4         50.25         46.82         6.19 o
   5  -4   4         33.23         36.23         3.55 o
   6  -4   4         88.02        113.46         6.88 o
  -7  -3   4         55.86         52.17         5.48 o
  -6  -3   4         20.31         17.42         2.57 o
  -5  -3   4         27.10         36.75         4.56 o
  -4  -3   4        173.63        176.92        11.34 o
  -3  -3   4        422.04        499.20        19.44 o
  -2  -3   4         90.31        119.56         4.95 o
  -1  -3   4         68.11         81.65         7.14 o
   0  -3   4        931.99       1042.57        16.30 o
   1  -3   4         19.84         32.93         4.25 o
   2  -3   4         49.67         52.09         5.07 o
   3  -3   4          0.44          1.56         1.64 o
   4  -3   4        141.16        134.65        10.35 o
   5  -3   4         62.39         56.64         6.58 o
   6  -3   4          9.60         10.16         1.80 o
  -7  -2   4         15.90         12.01         2.68 o
  -6  -2   4        184.12        171.46        10.96 o
  -5  -2   4         32.22         38.03         3.48 o
  -4  -2   4        222.63        226.71        12.57 o
  -3  -2   4          0.47          0.66         1.31 o
  -2  -2   4         19.58         27.38         1.66 o
  -1  -2   4         67.67        100.81         3.09 o
   0  -2   4         53.21         62.33         3.30 o
   1  -2   4        449.79        445.44        11.16 o
   2  -2   4          5.85          4.96         1.61 o
   3  -2   4        561.61        573.62        15.34 o
   4  -2   4        272.22        274.43        14.60 o
   5  -2   4         12.77         12.48         3.17 o
   6  -2   4          1.07          2.40         1.74 o
   7  -2   4         16.24         17.52         2.46 o
  -7  -1   4         16.15         15.66         3.06 o
  -6  -1   4          6.38          4.91         2.18 o
  -5  -1   4         40.89         38.16         3.42 o
  -4  -1   4         12.27         10.09         1.55 o
  -3  -1   4        392.66        392.80        15.05 o
  -2  -1   4          2.15          1.71         1.18 o
  -1  -1   4         90.19        109.37         3.77 o
   0  -1   4         40.43         48.31         1.84 o
   1  -1   4       1151.31       1230.57        23.16 o
   2  -1   4        922.61        900.92        49.18 o
   3  -1   4        313.92        376.51        15.91 o
   4  -1   4        375.00        367.75        18.38 o
   5  -1   4        120.25        101.13         8.73 o
   6  -1   4         93.49         83.46         7.51 o
   7  -1   4         49.15         57.47         5.03 o
  -7   0   4          7.54          5.87         2.13 o
  -6   0   4          5.14          5.21         2.25 o
  -5   0   4         67.79         55.66         5.92 o
  -4   0   4        484.69        430.76        12.06 o
  -3   0   4         21.50         13.34         2.40 o
  -2   0   4         12.68          9.20         1.97 o
  -1   0   4          5.16          7.76         0.88 o
   0   0   4       1169.85       1344.42        23.59 o
   1   0   4        219.50        231.50         6.24 o
   2   0   4        426.00        517.30        11.99 o
   3   0   4        549.93        534.94        20.56 o
   4   0   4         45.94         43.12         5.60 o
   5   0   4        800.10        842.71        28.27 o
   6   0   4          0.44          1.21         1.57 o
   7   0   4          2.34          2.38         1.43 o
  -7   1   4          3.85          3.69         1.69 o
  -6   1   4          7.44          7.03         2.44 o
  -5   1   4         29.31         28.65         4.43 o
  -4   1   4          4.75          9.25         6.82 o
  -3   1   4         20.38         14.76         1.77 o
  -2   1   4        680.90        687.69        20.78 o
  -1   1   4        230.21        232.51        18.34 o
   0   1   4          0.40          0.87         0.23 o
   1   1   4        621.97        690.03        16.51 o
   2   1   4         17.00         29.54         1.35 o
   3   1   4         29.33         28.01         2.52 o
   4   1   4          2.32          2.50         0.67 o
   5   1   4          4.18          7.39         2.20 o
   6   1   4        213.66        211.27        11.78 o
   7   1   4        422.59        432.27        17.26 o
  -7   2   4          4.38          3.04         1.38 o
  -6   2   4         51.77         46.62         5.77 o
  -5   2   4        274.06        258.74        14.49 o
  -4   2   4          3.53          0.00         0.86 o
  -3   2   4         67.21         62.92         5.04 o
  -2   2   4       1289.69       1257.04        34.45 o
  -1   2   4         92.42         98.52         3.96 o
   0   2   4          3.39          3.00         0.75 o
   1   2   4       1872.92       1674.60        55.25 o
   2   2   4         55.48         59.56         2.46 o
   3   2   4       1003.25       1140.15        18.81 o
   4   2   4        331.68        342.01         8.88 o
   5   2   4         95.30         87.08         7.08 o
   6   2   4         14.30         18.59         2.42 o
   7   2   4         68.10         71.55         4.27 o
  -6   3   4          9.22         10.45         2.89 o
  -5   3   4         22.33         26.85         4.72 o
  -4   3   4          2.30         -1.34         1.34 o
  -3   3   4         11.26         10.63         1.75 o
  -2   3   4        635.15        612.50        69.41 o
  -1   3   4         38.11         32.50         1.86 o
   0   3   4        325.09        385.73        46.31 o
   1   3   4        402.70        393.56        15.04 o
   2   3   4        144.12        163.41         4.46 o
   3   3   4        970.39       1002.32        39.67 o
   4   3   4        201.86        155.90         6.86 o
   5   3   4        620.86        624.26        22.87 o
   6   3   4        106.70        111.13         8.39 o
   7   3   4         16.67         20.45         3.27 o
  -6   4   4          1.13          1.00         1.22 o
  -5   4   4          7.64          5.13         2.55 o
  -4   4   4         14.68          9.61         3.14 o
  -3   4   4        686.51        630.94        16.60 o
  -2   4   4       3654.60       3305.56        57.26 o
  -1   4   4        406.41        423.11        10.86 o
   0   4   4       1558.85       1595.73        72.43 o
   1   4   4          2.80          2.60         1.32 o
   2   4   4         91.42         82.78         6.32 o
   3   4   4         10.57          7.98         1.95 o
   4   4   4         36.29         31.28         4.25 o
   5   4   4        203.32        212.43        12.24 o
   6   4   4         10.53         15.94         3.30 o
   7   4   4         18.98         18.69         2.25 o
  -6   5   4         49.32         41.17         5.36 o
  -5   5   4          0.17         -0.37         0.93 o
  -4   5   4          4.11          3.99         2.50 o
  -3   5   4        297.46        255.91        15.84 o
  -2   5   4          3.33          5.78         1.87 o
  -1   5   4         79.99         64.50         4.17 o
   0   5   4          2.49          3.59         2.05 o
   1   5   4         12.54          9.79         2.29 o
   2   5   4        460.05        458.09        18.76 o
   3   5   4         67.12         63.98         6.35 o
   4   5   4         29.96         27.83         3.02 o
   5   5   4         60.46         54.29         6.17 o
   6   5   4          0.42          1.60         1.33 o
   7   5   4         15.95         11.60         2.46 o
  -5   6   4          9.26          6.87         1.12 o
  -4   6   4         26.57         28.72         2.81 o
  -3   6   4        258.00        259.97        16.28 o
  -2   6   4          5.45          2.17         2.99 o
  -1   6   4         53.94         49.10         5.98 o
   0   6   4         30.64         40.76         5.18 o
   1   6   4         40.64         59.23         6.16 o
   2   6   4         76.68         83.42         7.48 o
   3   6   4        238.81        216.62        13.23 o
   4   6   4        136.73        128.76         9.94 o
   5   6   4        197.81        218.82        13.23 o
   6   6   4         22.93         26.04         4.18 o
   7   6   4          2.35          3.33         1.07 o
  -4   7   4         21.83         25.71         4.12 o
  -3   7   4         65.75         72.86         5.87 o
  -2   7   4          5.37          3.04         2.04 o
  -1   7   4         50.96         49.89         6.32 o
   0   7   4        103.37        104.86         8.77 o
   1   7   4        187.85        209.45        13.02 o
   2   7   4          0.31          0.50         0.90 o
   3   7   4        104.99        106.53         6.15 o
   4   7   4         66.64         57.97         6.93 o
   5   7   4          0.32          2.68         2.01 o
   6   7   4         61.14         58.50         6.11 o
   7   7   4          0.64          0.21         1.01 o
  -4   8   4         23.31         34.06         3.85 o
  -3   8   4         40.91         46.08         5.78 o
  -2   8   4        163.71        169.79        12.23 o
  -1   8   4        529.60        514.59        22.86 o
   0   8   4         95.74         93.72         8.60 o
   1   8   4          0.52          0.76         0.87 o
   2   8   4         81.84         86.05         7.38 o
   3   8   4        100.35         81.34         7.97 o
   4   8   4         24.16         17.85         3.77 o
   5   8   4         44.84         42.01         5.57 o
   6   8   4         12.34         12.85         1.72 o
  -3   9   4        126.16        145.77         8.83 o
  -2   9   4         26.89         21.94         3.96 o
  -1   9   4         22.93         22.60         4.35 o
   0   9   4          7.65          6.48         2.50 o
   1   9   4         41.08         39.50         3.60 o
   2   9   4         39.93         43.20         5.55 o
   3   9   4          3.91          4.97         2.32 o
   4   9   4         42.51         37.98         5.10 o
   5   9   4          1.17          3.25         1.48 o
   6   9   4         18.38         24.88         3.09 o
  -2  10   4         26.53         28.51         3.69 o
  -1  10   4          9.41         11.34         2.80 o
   0  10   4          1.44          1.12         1.19 o
   1  10   4        183.19        178.86        10.89 o
   2  10   4          1.43          1.09         1.89 o
   3  10   4         56.62         64.06         6.11 o
   4  10   4          6.27          9.38         1.57 o
   5  10   4          1.46          2.83         1.48 o
  -1  11   4          0.02          1.12         0.85 o
   0  11   4         14.32         14.69         2.53 o
   1  11   4         10.62         11.03         1.56 o
   2  11   4          2.63          3.53         1.16 o
   3  11   4          1.27          1.53         0.98 o
  -3 -10   5         30.57         30.24         2.22 o
  -2 -10   5          2.20          0.77         0.67 o
  -1 -10   5         35.73         37.81         3.92 o
   0 -10   5          3.95          6.53         1.09 o
  -5  -9   5         11.69         11.24         1.95 o
  -4  -9   5         13.68         16.13         2.83 o
  -3  -9   5          7.13          6.42         1.13 o
  -2  -9   5          0.10          0.04         1.23 o
  -1  -9   5          1.32          3.30         1.39 o
   0  -9   5        157.04        161.55         9.17 o
   1  -9   5         15.80         18.43         2.89 o
   2  -9   5         12.70         16.18         2.38 o
  -6  -8   5        116.87        101.81         5.95 o
  -5  -8   5          0.02         -0.33         1.20 o
  -4  -8   5         14.34         13.83         3.02 o
  -3  -8   5         41.94         38.36         3.67 o
  -2  -8   5          5.47          6.83         1.66 o
  -1  -8   5          2.49          3.20         1.22 o
   0  -8   5         45.59         39.72         3.49 o
   1  -8   5         28.87         30.31         4.29 o
   2  -8   5        116.62        121.54         5.76 o
   3  -8   5          0.74          1.27         1.17 o
  -6  -7   5         72.90         60.80         5.50 o
  -5  -7   5          5.67          2.52         1.66 o
  -4  -7   5         69.18         62.56         4.86 o
  -3  -7   5        516.05        483.86        21.63 o
  -2  -7   5         44.95         41.32         3.87 o
  -1  -7   5         51.67         46.04         4.03 o
   0  -7   5         88.99         80.65         5.09 o
   1  -7   5         90.56         82.56         7.13 o
   2  -7   5         21.77         15.65         3.19 o
   3  -7   5          3.33          2.66         1.63 o
   4  -7   5         88.91        111.76         6.62 o
  -7  -6   5          1.16          1.21         0.89 o
  -6  -6   5          1.38          2.47         1.65 o
  -5  -6   5         70.17         67.50         7.21 o
  -4  -6   5          5.91          2.33         2.49 o
  -3  -6   5         24.50         33.09         5.11 o
  -2  -6   5        105.49        100.38         6.07 o
  -1  -6   5        247.59        250.83         7.82 o
   0  -6   5         95.31         90.85         5.25 o
   1  -6   5         21.08         21.91         3.66 o
   2  -6   5         20.79         16.80         3.41 o
   3  -6   5          0.52         -0.52         1.84 o
   4  -6   5         96.94         92.56         7.25 o
   5  -6   5          9.15          9.70         1.65 o
  -7  -5   5         74.17         76.78         5.98 o
  -6  -5   5          0.49          0.05         1.31 o
  -5  -5   5        495.19        523.91        22.69 o
  -4  -5   5        166.45        169.63         8.30 o
  -3  -5   5        203.46        248.36        14.18 o
  -2  -5   5         11.28         11.47         2.70 o
  -1  -5   5          7.39         11.64         2.61 o
   0  -5   5          7.92         12.23         2.88 o
   1  -5   5         20.48         14.30         3.22 o
   2  -5   5         42.91         44.56         5.31 o
   3  -5   5        103.55         94.74         8.32 o
   4  -5   5        328.45        312.03        15.75 o
   5  -5   5          1.03          0.33         0.53 o
  -7  -4   5          0.23          1.93         1.38 o
  -6  -4   5         19.58         22.57         4.07 o
  -5  -4   5          5.68          6.06         2.49 o
  -4  -4   5         36.54         43.17         3.87 o
  -3  -4   5          0.73          4.17         2.06 o
  -2  -4   5        159.54        185.08        10.92 o
  -1  -4   5        326.63        358.11        26.02 o
   0  -4   5         21.67         29.57         4.11 o
   1  -4   5         91.00         83.89         7.21 o
   2  -4   5        201.76        202.31         8.58 o
   3  -4   5          7.27          6.90         1.66 o
   4  -4   5         17.94         10.52         2.90 o
   5  -4   5         60.05         68.11         4.68 o
   6  -4   5          6.59          4.91         1.28 o
  -7  -3   5          0.08          0.21         1.09 o
  -6  -3   5         53.81         56.42         6.20 o
  -5  -3   5         87.77         89.72         7.98 o
  -4  -3   5        101.87        103.56         8.80 o
  -3  -3   5        127.33        137.11         9.51 o
  -2  -3   5        437.50        474.06        32.22 o
  -1  -3   5       1959.20       2229.77        39.81 o
   0  -3   5        202.25        206.37         8.34 o
   1  -3   5        914.53        901.08        72.56 o
   2  -3   5        250.39        231.58        10.99 o
   3  -3   5        113.59         98.07         6.05 o
   4  -3   5        194.07        178.71        12.17 o
   5  -3   5         68.69         63.18         6.88 o
   6  -3   5         49.99         61.56         3.83 o
  -7  -2   5          1.92          0.65         1.26 o
  -6  -2   5         34.78         35.98         4.90 o
  -5  -2   5          0.30          0.42         1.09 o
  -4  -2   5         40.75         50.96         4.04 o
  -3  -2   5         44.35         45.95         3.40 o
  -2  -2   5        742.87        901.90        19.90 o
  -1  -2   5        469.20        489.67        11.39 o
   0  -2   5         30.27         23.53         1.88 o
   1  -2   5         45.84         51.59         3.45 o
   2  -2   5         38.45         40.65         3.25 o
   3  -2   5        167.87        183.54         8.13 o
   4  -2   5        607.01        523.72        21.92 o
   5  -2   5         44.09         42.77         5.68 o
   6  -2   5        173.05        167.40        10.36 o
  -7  -1   5          1.43          0.31         1.03 o
  -6  -1   5          0.85          2.15         1.79 o
  -5  -1   5         80.58         76.94         4.87 o
  -4  -1   5          0.08          2.38         1.56 o
  -3  -1   5         32.55         30.85         2.76 o
  -2  -1   5        852.22        957.93        19.46 o
  -1  -1   5        741.67        767.89        12.65 o
   0  -1   5       3121.82       3454.95        67.60 o
   1  -1   5          5.55         11.37         1.61 o
   2  -1   5        211.97        199.47        10.00 o
   3  -1   5         50.53         55.32         5.16 o
   4  -1   5         87.12         94.12         7.75 o
   5  -1   5         50.76         50.46         6.00 o
   6  -1   5        182.93        156.47        10.33 o
   7  -1   5         40.93         41.35         4.03 o
  -7   0   5          1.21         -0.53         1.36 o
  -6   0   5         43.18         34.00         4.80 o
  -5   0   5         99.22         93.01         7.77 o
  -4   0   5        258.21        232.99        12.40 o
  -3   0   5        137.80        115.41         7.55 o
  -2   0   5         91.72         93.93         4.37 o
  -1   0   5          1.27          1.31         0.68 o
   0   0   5        105.49        109.25         2.81 o
   1   0   5        444.65        501.06        12.12 o
   2   0   5        424.87        511.81        12.18 o
   3   0   5         17.43         16.12         2.76 o
   4   0   5          2.93          8.35         2.88 o
   5   0   5         46.88         47.34         9.99 o
   6   0   5          5.26          4.89         2.23 o
   7   0   5          1.01          2.96         1.50 o
  -7   1   5          3.62          3.52         1.66 o
  -6   1   5          2.38          2.95         1.73 o
  -5   1   5          1.36          2.56         1.57 o
  -4   1   5        154.10        143.69         7.33 o
  -3   1   5         26.39         19.25         2.26 o
  -2   1   5       1326.16       1316.97        25.53 o
  -1   1   5        214.29        206.98         5.32 o
   0   1   5        550.45        534.37        11.95 o
   1   1   5        758.24        851.99        13.33 o
   2   1   5       1068.03       1176.42        37.24 o
   3   1   5        449.35        466.17        12.82 o
   4   1   5         57.28         44.32         3.02 o
   5   1   5         97.40         95.91         7.65 o
   6   1   5        389.80        397.60        15.87 o
   7   1   5          5.61          5.68         2.02 o
  -7   2   5          8.13         10.83         2.27 o
  -6   2   5         37.22         39.23         5.31 o
  -5   2   5        293.22        286.04        15.41 o
  -4   2   5         95.33        126.93         9.17 o
  -3   2   5        373.85        315.00        14.92 o
  -2   2   5        964.49        929.05        28.03 o
  -1   2   5         75.93         81.14         3.80 o
   0   2   5        191.92        193.80         5.97 o
   1   2   5         17.59         17.72         1.02 o
   2   2   5       2978.06       3255.42        44.76 o
   3   2   5        454.06        490.94        12.62 o
   4   2   5        224.74        219.76         8.76 o
   5   2   5          0.90          2.67         1.48 o
   6   2   5         80.70         78.40         4.91 o
   7   2   5         12.29         12.59         2.29 o
  -6   3   5          6.73          6.38         2.56 o
  -5   3   5         11.43         13.44         3.52 o
  -4   3   5         98.33        105.70         9.00 o
  -3   3   5         87.24         71.74         3.81 o
  -2   3   5       3105.06       2579.68        45.39 o
  -1   3   5         57.69         47.97         5.59 o
   0   3   5       1468.12       1501.75        27.88 o
   1   3   5         80.10         67.77         4.73 o
   2   3   5         35.50         39.72         2.76 o
   3   3   5         14.58         14.99         1.91 o
   4   3   5        169.03        152.15         6.93 o
   5   3   5         11.67         10.29         2.55 o
   6   3   5          0.50         -0.04         0.76 o
   7   3   5          6.64          7.77         1.55 o
  -6   4   5         30.03         30.22         4.36 o
  -5   4   5          1.90          2.92         2.32 o
  -4   4   5        559.91        554.25        24.26 o
  -3   4   5         16.66         21.07         2.79 o
  -2   4   5       1149.70       1033.38        22.22 o
  -1   4   5         19.56         21.88         1.78 o
   0   4   5         86.91         75.84         3.05 o
   1   4   5          3.70          4.32         1.54 o
   2   4   5        406.85        378.16        15.48 o
   3   4   5        158.68        140.88         6.76 o
   4   4   5        139.76        160.12        10.40 o
   5   4   5         34.11         36.60         4.76 o
   6   4   5          0.40          1.15         1.25 o
   7   4   5         12.79         13.93         2.68 o
  -6   5   5         30.81         32.90         3.75 o
  -5   5   5         59.08         54.80         6.68 o
  -4   5   5         27.52         27.57         5.19 o
  -3   5   5          9.35         10.91         2.60 o
  -2   5   5        989.91        905.29        30.15 o
  -1   5   5        101.18         93.70         5.11 o
   0   5   5         47.32         37.81         4.66 o
   1   5   5         10.19         22.65         3.52 o
   2   5   5        400.16        377.72        16.38 o
   3   5   5         37.48         25.88         4.20 o
   4   5   5       1295.45       1341.09        40.45 o
   5   5   5        163.65        175.90        11.19 o
   6   5   5          3.97          4.94         1.91 o
   7   5   5          1.44          2.54         0.97 o
  -5   6   5          5.67          2.22         1.07 o
  -4   6   5          0.68          1.51         1.25 o
  -3   6   5         92.05         89.73         5.97 o
  -2   6   5       1900.61       1922.24        39.34 o
  -1   6   5         52.60         44.21         5.76 o
   0   6   5         53.90         61.95         6.43 o
   1   6   5         21.51         27.39         4.27 o
   2   6   5        309.99        306.85        15.47 o
   3   6   5         50.42         47.83         3.27 o
   4   6   5         21.47         27.15         4.74 o
   5   6   5         11.74         10.64         3.01 o
   6   6   5         12.27         20.73         3.56 o
   7   6   5         13.82         14.56         1.74 o
  -4   7   5          0.85          1.24         1.66 o
  -3   7   5         71.83         75.16         5.72 o
  -2   7   5         10.78         11.95         3.65 o
  -1   7   5        458.12        462.52        21.27 o
   0   7   5        297.25        342.38        11.54 o
   1   7   5        156.23        150.60         9.78 o
   2   7   5         43.65         54.56         5.77 o
   3   7   5         95.13         93.78         5.83 o
   4   7   5          8.71         10.85         3.04 o
   5   7   5          3.45          1.10         1.41 o
   6   7   5          6.51          6.06         1.39 o
  -4   8   5          7.93         11.10         2.32 o
  -3   8   5         22.38         21.18         3.95 o
  -2   8   5         14.80         13.04         3.72 o
  -1   8   5         15.30         21.04         4.25 o
   0   8   5        141.25        155.12         7.53 o
   1   8   5         26.64         33.43         3.42 o
   2   8   5          4.09          4.67         1.96 o
   3   8   5         21.22         20.27         2.87 o
   4   8   5        189.69        164.14        11.59 o
   5   8   5         82.75         84.91         7.54 o
   6   8   5          0.61          1.54         0.73 o
  -3   9   5          0.58          1.08         1.16 o
  -2   9   5         22.43         26.51         4.44 o
  -1   9   5         10.31         11.02         3.13 o
   0   9   5        264.40        263.51        14.68 o
   1   9   5         12.79         13.06         2.09 o
   2   9   5         56.54         57.71         6.02 o
   3   9   5          6.19          4.71         2.03 o
   4   9   5         55.26         58.40         6.76 o
   5   9   5          0.67         -0.24         1.37 o
   6   9   5          0.40          0.76         0.84 o
  -2  10   5          0.40          0.75         1.08 o
  -1  10   5         22.61         26.23         3.89 o
   0  10   5        419.79        414.90        17.84 o
   1  10   5         20.82         26.18         3.93 o
   2  10   5          1.58          2.64         1.45 o
   3  10   5         93.98         97.68         7.56 o
   4  10   5         10.38         10.78         1.63 o
   5  10   5         40.65         50.69         4.33 o
  -1  11   5         36.43         36.18         3.43 o
   0  11   5         12.69         14.24         2.42 o
   1  11   5         28.37         27.82         2.37 o
   2  11   5         82.02         73.89         5.56 o
   3  11   5         23.40         27.53         3.23 o
   4  11   5          5.79          7.82         1.62 o
  -2 -10   6         31.94         33.65         3.41 o
  -1 -10   6          0.09          0.80         0.74 o
   0 -10   6          3.48          3.22         1.04 o
  -4  -9   6          1.89          2.69         1.25 o
  -3  -9   6         51.38         48.66         3.31 o
  -2  -9   6          1.20          1.62         1.39 o
  -1  -9   6          0.05         -0.05         0.89 o
   0  -9   6          5.92          6.83         1.29 o
   1  -9   6        194.86        186.85         9.22 o
   2  -9   6          1.47          2.37         1.02 o
  -5  -8   6          2.82          4.16         1.41 o
  -4  -8   6         18.89         21.25         2.42 o
  -3  -8   6         12.58         13.21         1.73 o
  -2  -8   6          0.21         -0.07         0.94 o
  -1  -8   6          0.22          0.90         1.48 o
   0  -8   6         11.62          8.94         1.62 o
   1  -8   6         29.41         27.26         3.77 o
   2  -8   6         20.49         22.18         3.29 o
   3  -8   6         18.15         21.79         2.68 o
  -6  -7   6         15.23         15.28         2.48 o
  -5  -7   6         22.47         16.81         3.22 o
  -4  -7   6         12.53         10.13         2.02 o
  -3  -7   6        215.36        209.38         9.25 o
  -2  -7   6         37.00         28.75         4.58 o
  -1  -7   6         12.62          9.13         1.82 o
   0  -7   6        223.14        217.04        16.69 o
   1  -7   6         27.86         23.79         2.70 o
   2  -7   6         12.69         14.04         2.83 o
   3  -7   6         58.69         62.80         5.43 o
   4  -7   6         73.74        105.01         5.99 o
  -6  -6   6          8.31          8.03         2.29 o
  -5  -6   6         26.18         23.58         4.18 o
  -4  -6   6         48.22         48.45         4.36 o
  -3  -6   6          5.75          5.37         1.74 o
  -2  -6   6         39.27         38.69         3.76 o
  -1  -6   6          1.12          1.30         0.82 o
   0  -6   6         53.24         46.12         5.35 o
   1  -6   6          8.67          5.00         1.87 o
   2  -6   6          0.06         -0.11         1.13 o
   3  -6   6        142.47        136.07         9.29 o
   4  -6   6          9.76          8.48         1.98 o
  -7  -5   6          0.08          1.07         0.99 o
  -6  -5   6          0.26          0.16         1.41 o
  -5  -5   6         32.69         28.64         4.61 o
  -4  -5   6        242.08        264.02        16.53 o
  -3  -5   6        211.05        212.88         7.51 o
  -2  -5   6          2.49          5.73         2.29 o
  -1  -5   6          9.50          6.85         2.22 o
   0  -5   6          0.62         -0.71         1.23 o
   1  -5   6          1.04          0.79         0.94 o
   2  -5   6        673.79        651.21        18.95 o
   3  -5   6        926.48        950.08        31.78 o
   4  -5   6          6.88          5.78         1.39 o
   5  -5   6         70.79         89.48         4.05 o
  -7  -4   6         12.07          7.41         1.85 o
  -6  -4   6         52.95         69.40         6.70 o
  -5  -4   6        119.13        127.14         6.88 o
  -4  -4   6        257.62        300.41        11.15 o
  -3  -4   6        599.22        598.87        24.52 o
  -2  -4   6         24.78         27.39         4.09 o
  -1  -4   6        284.08        335.37        27.68 o
   0  -4   6         81.71         83.96         7.36 o
   1  -4   6         86.78         93.97         8.14 o
   2  -4   6        717.82        682.37        17.93 o
   3  -4   6         83.64         86.21         5.61 o
   4  -4   6         65.29         69.51         5.01 o
   5  -4   6          4.72          3.36         1.48 o
  -7  -3   6         68.04         75.26         6.14 o
  -6  -3   6          5.37          6.82         2.32 o
  -5  -3   6         13.19         13.88         2.28 o
  -4  -3   6         95.54        100.44         5.79 o
  -3  -3   6        291.01        365.33        17.21 o
  -2  -3   6        545.55        630.71        68.80 o
  -1  -3   6        129.45        135.04         5.83 o
   0  -3   6         39.12         28.48         3.95 o
   1  -3   6          8.32          6.98         1.50 o
   2  -3   6        666.10        632.10        21.42 o
   3  -3   6        271.10        275.86        10.18 o
   4  -3   6          3.51          3.78         1.46 o
   5  -3   6          1.54         -0.28         0.88 o
   6  -3   6          5.37          5.98         1.76 o
  -7  -2   6         32.56         37.61         4.39 o
  -6  -2   6        208.94        209.85        12.18 o
  -5  -2   6         14.72         13.99         2.16 o
  -4  -2   6        178.54        190.32         6.52 o
  -3  -2   6         81.16         87.46         7.74 o
  -2  -2   6        127.03        164.14         5.09 o
  -1  -2   6        451.55        521.18        10.27 o
   0  -2   6        150.82        149.71         5.36 o
   1  -2   6        254.04        267.26         9.06 o
   2  -2   6        222.79        216.79         8.55 o
   3  -2   6        174.81        159.50         7.70 o
   4  -2   6         71.52         68.85         7.10 o
   5  -2   6         55.96         50.31         6.06 o
   6  -2   6          0.64         -0.05         1.22 o
  -7  -1   6          2.41          1.12         1.14 o
  -6  -1   6          7.49          9.10         2.60 o
  -5  -1   6        100.77        110.44         8.95 o
  -4  -1   6          2.87          2.52         0.78 o
  -3  -1   6        578.54        609.11        24.15 o
  -2  -1   6        190.18        189.48        10.45 o
  -1  -1   6       1149.76       1441.70        21.87 o
   0  -1   6        348.17        371.31        12.14 o
   1  -1   6          5.87          6.25         1.34 o
   2  -1   6        708.87        800.86        18.67 o
   3  -1   6        649.79        669.38        17.43 o
   4  -1   6        646.24        638.63        19.15 o
   5  -1   6        118.98        119.24         9.46 o
   6  -1   6          3.23          3.28         1.83 o
  -7   0   6          2.37          0.31         1.18 o
  -6   0   6         19.68         20.94         3.82 o
  -5   0   6         20.59         20.43         3.73 o
  -4   0   6         38.66         37.60         2.78 o
  -3   0   6          1.81          2.07         0.96 o
  -2   0   6        297.93        299.94        35.06 o
  -1   0   6         55.90         58.34         2.72 o
   0   0   6          5.03          5.62         0.67 o
   1   0   6          8.70          4.52         0.84 o
   2   0   6       1063.23       1125.66        24.27 o
   3   0   6         48.90         52.05         5.93 o
   4   0   6          5.61          6.25         1.51 o
   5   0   6        137.07        117.52        11.11 o
   6   0   6          2.24          2.12         2.61 o
   7   0   6         16.35         15.45         2.56 o
  -7   1   6          1.44          1.22         1.22 o
  -6   1   6         66.24         66.83         6.80 o
  -5   1   6         18.42         15.95         3.37 o
  -4   1   6         24.62         24.21         2.63 o
  -3   1   6        220.95        207.38         8.15 o
  -2   1   6         88.58         81.03         5.20 o
  -1   1   6        313.59        319.36        22.82 o
   0   1   6        449.11        440.44        10.57 o
   1   1   6          2.22          1.50         0.33 o
   2   1   6       1445.42       1684.98        41.49 o
   3   1   6        173.95        160.69         7.01 o
   4   1   6        146.63        125.77         6.31 o
   5   1   6         45.29         40.99         5.19 o
   6   1   6        239.63        244.98         9.17 o
   7   1   6          0.12          0.92         1.04 o
  -7   2   6          0.29          1.26         1.10 o
  -6   2   6        109.75        130.48         9.53 o
  -5   2   6          0.08          1.63         1.87 o
  -4   2   6         54.32         68.12         7.63 o
  -3   2   6          0.82          1.59         0.66 o
  -2   2   6         57.96         86.27         4.56 o
  -1   2   6         86.64        125.21         7.80 o
   0   2   6         35.97         31.29         1.78 o
   1   2   6         29.04         31.04         1.58 o
   2   2   6       1251.54       1523.84        26.19 o
   3   2   6         19.93         22.81         2.36 o
   4   2   6         74.57         73.21         4.00 o
   5   2   6         61.00         55.87         6.15 o
   6   2   6         21.05         17.09         2.43 o
   7   2   6         10.87         12.81         1.73 o
  -6   3   6         13.64         12.62         3.16 o
  -5   3   6         17.98         15.63         3.59 o
  -4   3   6        215.80        232.58        23.81 o
  -3   3   6         86.00         74.62         3.97 o
  -2   3   6        154.11        142.80        12.16 o
  -1   3   6        205.60        233.79        13.95 o
   0   3   6          1.92          2.39         0.85 o
   1   3   6        187.99        174.39         8.27 o
   2   3   6         22.22         14.64         1.33 o
   3   3   6         43.72         48.64         4.08 o
   4   3   6        181.05        192.78        12.19 o
   5   3   6         99.49        101.46         7.46 o
   6   3   6        242.23        251.66         9.21 o
   7   3   6         22.09         22.06         2.29 o
  -6   4   6          7.97          8.26         1.50 o
  -5   4   6          5.77          3.95         2.36 o
  -4   4   6        383.68        408.20        13.33 o
  -3   4   6        350.63        387.27        12.61 o
  -2   4   6         16.32         11.45         1.75 o
  -1   4   6         28.27         25.29         2.34 o
   0   4   6       1048.80       1038.96        20.33 o
   1   4   6         22.81         24.13         3.33 o
   2   4   6        828.74        844.88        26.40 o
   3   4   6        348.56        333.12        15.35 o
   4   4   6        177.57        183.82         7.38 o
   5   4   6        192.54        227.47        12.23 o
   6   4   6         37.45         36.25         3.31 o
   7   4   6         23.41         22.77         2.28 o
  -6   5   6          5.58          9.25         2.00 o
  -5   5   6          5.11          4.95         2.33 o
  -4   5   6          7.07          1.80         1.59 o
  -3   5   6          7.30          7.49         1.88 o
  -2   5   6         29.62         30.38         4.32 o
  -1   5   6          5.40          5.21         1.16 o
   0   5   6        302.53        225.27        12.07 o
   1   5   6        635.50        727.87        25.32 o
   2   5   6        104.69        121.38         8.52 o
   3   5   6        434.27        414.67        17.90 o
   4   5   6        457.18        497.74        14.17 o
   5   5   6         82.76         88.21         7.54 o
   6   5   6        116.09        115.37         5.91 o
   7   5   6          4.61          6.17         1.90 o
  -5   6   6          9.01         11.16         1.82 o
  -4   6   6         65.69         75.35         7.91 o
  -3   6   6        291.01        295.90        11.38 o
  -2   6   6        134.12        132.35         7.94 o
  -1   6   6        390.76        408.07        18.04 o
   0   6   6          5.75          5.08         1.97 o
   1   6   6         25.35         30.75         4.63 o
   2   6   6         20.20         15.96         3.24 o
   3   6   6        102.83        105.53         6.05 o
   4   6   6        119.83        131.53         6.84 o
   5   6   6         21.90         22.93         3.94 o
   6   6   6          4.21          4.74         1.37 o
   7   6   6          1.27          0.61         0.54 o
  -4   7   6          8.70          7.29         2.31 o
  -3   7   6         30.18         33.72         3.84 o
  -2   7   6        201.13        197.26        13.49 o
  -1   7   6        276.29        271.96        15.81 o
   0   7   6        146.15        165.25        10.43 o
   1   7   6        119.19        117.87         8.72 o
   2   7   6         75.76         73.22         6.98 o
   3   7   6         97.79         92.72         5.86 o
   4   7   6        592.82        639.79        17.70 o
   5   7   6          4.00          3.24         1.15 o
   6   7   6         16.70         14.30         1.88 o
  -4   8   6        107.26        116.45         7.17 o
  -3   8   6         43.26         47.65         5.81 o
  -2   8   6         12.91         11.80         3.63 o
  -1   8   6        197.82        219.76        13.98 o
   0   8   6         14.39         14.81         2.41 o
   1   8   6         55.55         42.93         5.36 o
   2   8   6          9.42          9.66         2.60 o
   3   8   6         14.46         10.74         2.03 o
   4   8   6        301.88        286.65        10.69 o
   5   8   6         69.50         78.24         6.98 o
   6   8   6         61.14         70.90         5.45 o
  -3   9   6          7.15          7.48         1.94 o
  -2   9   6         12.43         13.87         3.20 o
  -1   9   6         23.99         20.37         3.87 o
   0   9   6         11.05          9.16         1.82 o
   1   9   6          9.64          7.83         1.74 o
   2   9   6          5.05          6.27         2.11 o
   3   9   6         14.11         11.01         2.90 o
   4   9   6         10.57          8.80         1.79 o
   5   9   6          2.96          2.74         1.61 o
  -2  10   6          1.29          2.65         1.25 o
  -1  10   6          0.12         -0.36         1.33 o
   0  10   6          1.39          3.19         1.70 o
   1  10   6          2.50          5.26         1.81 o
   2  10   6          2.86          1.90         1.58 o
   3  10   6         18.98         19.79         3.34 o
   4  10   6          8.98          7.63         1.39 o
   5  10   6          4.70          4.19         1.25 o
   0  11   6         10.49          8.97         1.81 o
   1  11   6          1.18          1.32         0.77 o
   2  11   6          4.51          6.42         1.69 o
   3  11   6          0.56          1.03         0.89 o
  -1 -10   7          0.82         -0.85         0.85 o
  -3  -9   7          0.30          0.16         0.88 o
  -2  -9   7         56.06         56.78         5.17 o
  -1  -9   7         14.44         12.84         1.68 o
   0  -9   7         16.75         16.68         2.60 o
   1  -9   7         41.18         41.04         3.71 o
  -5  -8   7         15.34         13.04         2.02 o
  -4  -8   7         45.72         48.32         3.33 o
  -3  -8   7          0.75          0.94         1.35 o
  -2  -8   7         26.58         27.47         2.88 o
  -1  -8   7         39.31         46.40         7.15 o
   0  -8   7          6.13          7.21         2.14 o
   1  -8   7         17.90         16.60         2.85 o
   2  -8   7         31.44         28.58         3.42 o
  -5  -7   7         45.40         47.67         4.76 o
  -4  -7   7         11.30         11.64         2.00 o
  -3  -7   7         39.34         40.28         3.69 o
  -2  -7   7         16.90         17.22         2.51 o
  -1  -7   7         66.99         70.51         4.82 o
   0  -7   7        301.67        263.49        13.45 o
   1  -7   7        138.63        123.84         8.61 o
   2  -7   7         95.36        106.76         7.74 o
   3  -7   7         35.04         49.27         4.63 o
  -6  -6   7          4.41          2.96         1.38 o
  -5  -6   7          5.64          6.58         1.48 o
  -4  -6   7         29.81         29.75         3.35 o
  -3  -6   7         31.37         34.23         3.57 o
  -2  -6   7          1.06          1.30         1.12 o
  -1  -6   7         23.71         18.92         2.55 o
   0  -6   7         78.06         72.53         6.76 o
   1  -6   7        106.17         89.86         7.25 o
   2  -6   7          5.90          2.80         1.47 o
   3  -6   7        634.65        708.22        23.82 o
   4  -6   7         24.30         24.78         2.87 o
  -6  -5   7          0.03         -1.46         1.46 o
  -5  -5   7         84.56         86.07         5.45 o
  -4  -5   7        176.19        188.12        10.55 o
  -3  -5   7        406.49        411.09        19.73 o
  -2  -5   7         24.41         28.84         5.30 o
  -1  -5   7         48.92         42.52         3.11 o
   0  -5   7         28.61         30.56         4.27 o
   1  -5   7        534.88        503.40        13.71 o
   2  -5   7          1.13          0.69         0.76 o
   3  -5   7         61.64         59.79         7.94 o
   4  -5   7          0.29          0.22         1.55 o
   5  -5   7         55.99         65.79         4.31 o
  -7  -4   7          1.68          2.54         1.22 o
  -6  -4   7          1.58          0.05         1.25 o
  -5  -4   7         67.45         74.14         5.14 o
  -4  -4   7          0.35         -0.54         1.06 o
  -3  -4   7         22.29         32.17         4.76 o
  -2  -4   7        182.87        218.45        12.84 o
  -1  -4   7          1.80          0.10         1.16 o
   0  -4   7         79.80         77.72         7.56 o
   1  -4   7        201.78        211.72        13.44 o
   2  -4   7         54.10         46.26         5.26 o
   3  -4   7        861.19        892.47        21.66 o
   4  -4   7         28.70         35.81         4.58 o
   5  -4   7          1.89          2.05         1.09 o
  -7  -3   7          4.05          3.96         1.51 o
  -6  -3   7        106.10        113.05         8.41 o
  -5  -3   7        159.02        165.08        12.75 o
  -4  -3   7         58.25         68.62        10.04 o
  -3  -3   7         17.73         17.92         3.66 o
  -2  -3   7         95.59        123.61         8.89 o
  -1  -3   7         20.03         32.92         5.88 o
   0  -3   7         26.68         24.96         4.02 o
   1  -3   7         30.57         31.19         4.64 o
   2  -3   7        210.48        216.01         9.28 o
   3  -3   7       1906.15       1720.33        49.91 o
   4  -3   7          8.25          8.25         2.88 o
   5  -3   7         14.57         14.30         3.10 o
   6  -3   7         11.10          6.44         1.54 o
  -7  -2   7          1.90          1.66         1.26 o
  -6  -2   7          5.44          5.01         1.86 o
  -5  -2   7          0.63          0.33         0.74 o
  -4  -2   7        342.75        364.25        11.80 o
  -3  -2   7        119.27        129.28         6.48 o
  -2  -2   7        127.67        150.73         5.23 o
  -1  -2   7        633.37        834.75        14.88 o
   0  -2   7        306.21        355.87        15.23 o
   1  -2   7         16.83         19.72         3.41 o
   2  -2   7          2.18          4.64         1.37 o
   3  -2   7        100.82         99.96         4.56 o
   4  -2   7        246.19        221.47        13.24 o
   5  -2   7         88.63         80.47         7.54 o
   6  -2   7        130.53        137.36         8.29 o
  -7  -1   7        189.93        204.50        10.48 o
  -6  -1   7         20.30         21.81         3.58 o
  -5  -1   7         42.33         43.62         3.77 o
  -4  -1   7          0.27          0.90         0.74 o
  -3  -1   7        265.02        273.47        39.46 o
  -2  -1   7        652.84        768.60        43.17 o
  -1  -1   7        408.23        449.41         9.35 o
   0  -1   7        906.68        993.56        20.69 o
   1  -1   7         16.71         10.19         2.39 o
   2  -1   7          1.85          2.35         1.12 o
   3  -1   7        142.15        152.92        11.36 o
   4  -1   7         13.58         14.87         1.95 o
   5  -1   7        218.55        207.24        11.76 o
   6  -1   7         76.33         73.49         6.37 o
  -7   0   7         72.59        101.37         7.05 o
  -6   0   7         31.15         29.24         4.32 o
  -5   0   7         66.46         68.70         6.72 o
  -4   0   7          4.36          3.14         1.08 o
  -3   0   7          3.14          3.11         1.45 o
  -2   0   7         23.89         23.25         2.42 o
  -1   0   7        125.41        123.17         4.28 o
   0   0   7        222.86        272.69         6.47 o
   1   0   7        238.16        260.77        11.39 o
   2   0   7         42.34         30.20         2.30 o
   3   0   7         80.70         70.43         7.43 o
   4   0   7          5.56          5.96         1.24 o
   5   0   7        351.54        323.57        11.22 o
   6   0   7          9.62         11.84         1.76 o
  -7   1   7          0.06          0.54         1.17 o
  -6   1   7         70.03         71.22         6.81 o
  -5   1   7         75.23         89.64         5.36 o
  -4   1   7        125.25        134.69         9.71 o
  -3   1   7        410.54        411.37        12.74 o
  -2   1   7         50.78         45.69         3.43 o
  -1   1   7       1079.24       1329.36        26.24 o
   0   1   7         49.31         55.61         2.53 o
   1   1   7        564.17        566.26        13.38 o
   2   1   7        193.05        221.47         6.42 o
   3   1   7          0.74          0.66         0.68 o
   4   1   7        296.07        286.45         9.87 o
   5   1   7        680.80        676.40        21.83 o
   6   1   7         12.75         11.05         1.85 o
   7   1   7          7.55          6.27         1.54 o
  -6   2   7        103.11        107.57         8.42 o
  -5   2   7         81.92         86.37         5.34 o
  -4   2   7        113.34        124.12         6.41 o
  -3   2   7          9.42         10.07         1.42 o
  -2   2   7         12.17         10.07         1.80 o
  -1   2   7        712.26        752.45        25.41 o
   0   2   7         79.54         64.79         2.76 o
   1   2   7        211.25        248.10         7.94 o
   2   2   7          5.16         10.13         1.20 o
   3   2   7         34.82         31.55         2.48 o
   4   2   7        222.89        234.58         9.82 o
   5   2   7         85.33         87.93         7.89 o
   6   2   7         94.47        104.93         5.71 o
   7   2   7         95.52        108.54         4.67 o
  -6   3   7         25.16         23.05         3.77 o
  -5   3   7         80.55         98.11         8.77 o
  -4   3   7         53.01         54.46         4.35 o
  -3   3   7        288.87        312.08        10.95 o
  -2   3   7         79.26         63.41         4.11 o
  -1   3   7        147.84        148.09         9.62 o
   0   3   7         19.48         12.58         1.31 o
   1   3   7        276.54        290.42        15.68 o
   2   3   7         90.81         80.64         4.16 o
   3   3   7         12.92         19.54         2.34 o
   4   3   7        264.88        256.09         9.24 o
   5   3   7        287.89        264.80        14.39 o
   6   3   7         15.35         16.02         3.28 o
   7   3   7         47.74         50.77         3.21 o
  -6   4   7          1.98          2.17         1.45 o
  -5   4   7         94.29         88.48         8.26 o
  -4   4   7         34.68         29.56         6.62 o
  -3   4   7          0.88          1.12         1.16 o
  -2   4   7         73.29         62.21         4.30 o
  -1   4   7         12.72          8.95         1.23 o
   0   4   7        129.81        154.08         5.04 o
   1   4   7        955.36       1095.33        31.98 o
   2   4   7         25.33         29.68         2.68 o
   3   4   7        404.64        389.84        17.45 o
   4   4   7         33.86         36.61         3.30 o
   5   4   7         24.45         25.84         4.43 o
   6   4   7          4.91          4.72         2.13 o
   7   4   7          0.49          1.03         1.31 o
  -5   5   7         63.25         74.09         7.10 o
  -4   5   7         43.95         37.22         3.64 o
  -3   5   7       2412.56       2324.35       137.95 o
  -2   5   7          1.48          4.68         2.31 o
  -1   5   7          7.86          5.60         2.67 o
   0   5   7          0.49          0.56         0.65 o
   1   5   7         11.76         15.01         2.94 o
   2   5   7        103.25         91.47         7.46 o
   3   5   7          0.57          0.15         1.29 o
   4   5   7        140.95        143.35         6.95 o
   5   5   7          0.40          1.21         0.92 o
   6   5   7         46.23         54.11         8.44 o
   7   5   7         22.26         22.94         2.97 o
  -5   6   7         25.20         28.13         2.58 o
  -4   6   7          6.82          9.19         2.95 o
  -3   6   7        421.65        455.20        14.66 o
  -2   6   7         36.17         36.43         3.75 o
  -1   6   7         32.67         29.30         4.51 o
   0   6   7         33.15         27.14         4.46 o
   1   6   7        244.49        258.22        14.15 o
   2   6   7         10.77          2.76         2.09 o
   3   6   7         35.66         38.83         3.68 o
   4   6   7          9.19         10.19         1.45 o
   5   6   7         11.71         12.77         2.03 o
   6   6   7         28.43         37.72         3.07 o
  -4   7   7         19.66         17.13         3.30 o
  -3   7   7         92.65         86.32         8.53 o
  -2   7   7         71.73         64.49         7.62 o
  -1   7   7         58.76         58.47         4.72 o
   0   7   7         25.68         32.67         3.44 o
   1   7   7         70.38         73.20         7.07 o
   2   7   7         45.95         46.50         5.67 o
   3   7   7        541.63        521.45        15.60 o
   4   7   7          1.16         -1.64         2.80 o
   5   7   7          1.52          1.16         0.83 o
   6   7   7          7.87          7.45         1.32 o
  -4   8   7          3.52          5.72         1.55 o
  -3   8   7        256.10        297.37        14.97 o
  -2   8   7         19.21         24.25         4.52 o
  -1   8   7         11.37         11.96         3.36 o
   0   8   7         11.05         13.18         2.39 o
   1   8   7         50.93         41.96         5.40 o
   2   8   7         47.59         42.00         5.41 o
   3   8   7         19.01         17.26         2.50 o
   4   8   7          0.11          0.52         1.12 o
   5   8   7         20.99         19.56         3.27 o
   6   8   7         66.73         74.82         4.96 o
  -3   9   7          0.38          0.42         1.02 o
  -2   9   7          0.09          1.59         1.28 o
  -1   9   7        130.67        135.44         9.87 o
   0   9   7          6.89          7.64         1.63 o
   1   9   7          0.02          1.22         1.18 o
   2   9   7        115.54        124.33         8.95 o
   3   9   7         29.95         29.55         4.36 o
   4   9   7          5.98          5.25         1.30 o
   5   9   7         52.01         47.96         4.42 o
  -2  10   7         52.97         64.21         4.91 o
  -1  10   7          1.69          2.13         1.28 o
   0  10   7          1.86          1.64         0.94 o
   1  10   7          8.66          6.68         1.88 o
   2  10   7        100.82         99.02         7.34 o
   3  10   7         58.66         61.24         4.27 o
   4  10   7          0.03          1.92         1.03 o
   1  11   7         27.09         27.05         3.08 o
   2  11   7          1.03          1.71         1.04 o
   3  11   7         27.17         27.58         2.08 o
  -3  -9   8          1.05          1.37         0.86 o
  -2  -9   8          0.82          0.14         0.73 o
  -1  -9   8         45.02         40.98         4.04 o
   0  -9   8         14.18         12.19         2.07 o
  -4  -8   8          0.46         -0.42         1.06 o
  -3  -8   8          0.71          0.52         1.04 o
  -2  -8   8          0.64          1.72         1.36 o
  -1  -8   8          4.32          2.89         1.68 o
   0  -8   8          0.14         -0.34         0.94 o
   1  -8   8         29.27         30.54         3.59 o
   2  -8   8          0.04          0.93         0.82 o
  -5  -7   8          3.59          6.51         1.12 o
  -4  -7   8         24.02         25.80         3.95 o
  -3  -7   8          0.79          0.05         1.21 o
  -2  -7   8          1.44         -0.82         1.60 o
  -1  -7   8        219.86        196.95        19.28 o
   0  -7   8         20.02         14.42         2.91 o
   1  -7   8         10.12          9.37         2.48 o
   2  -7   8          8.37          7.89         2.04 o
   3  -7   8          2.50          1.72         1.06 o
  -6  -6   8         11.80         10.70         1.78 o
  -5  -6   8          1.56          4.24         1.16 o
  -4  -6   8          7.47          8.24         1.77 o
  -3  -6   8         27.79         23.32         4.45 o
  -2  -6   8         45.37         44.80         3.98 o
  -1  -6   8         11.16          5.87         1.53 o
   0  -6   8         56.02         58.07         6.01 o
   1  -6   8        283.89        250.77        13.08 o
   2  -6   8          6.62          5.31         1.20 o
   3  -6   8          0.15          1.14         1.11 o
   4  -6   8         11.66         14.70         2.11 o
  -6  -5   8          0.37          0.36         0.93 o
  -5  -5   8         12.41         11.83         2.01 o
  -4  -5   8        250.25        277.06        12.80 o
  -3  -5   8         43.66         41.13         5.74 o
  -2  -5   8          7.92          4.20         1.36 o
  -1  -5   8        255.19        240.90         9.43 o
   0  -5   8         56.05         49.60         4.11 o
   1  -5   8        503.25        509.46        19.66 o
   2  -5   8         26.14         26.61         3.86 o
   3  -5   8          3.99          2.51         1.55 o
   4  -5   8          9.31          8.92         2.01 o
  -6  -4   8         46.69         46.00         4.79 o
  -5  -4   8          4.29          4.99         1.56 o
  -4  -4   8         23.74         23.49         3.00 o
  -3  -4   8        162.76        176.17        11.95 o
  -2  -4   8         44.52         46.77         3.31 o
  -1  -4   8          0.53          0.62         2.62 o
   0  -4   8         83.94         80.91         5.24 o
   1  -4   8          0.41          1.14         1.14 o
   2  -4   8         73.71         69.18         6.43 o
   3  -4   8          1.43          2.97         1.87 o
   4  -4   8          9.07          7.80         2.25 o
   5  -4   8         54.03         53.19         4.49 o
  -6  -3   8          0.79          0.88         1.13 o
  -5  -3   8          9.59          9.79         1.90 o
  -4  -3   8        182.89        201.17         8.65 o
  -3  -3   8         26.50         31.48         4.74 o
  -2  -3   8          3.74          3.69         1.74 o
  -1  -3   8        218.46        244.76        13.54 o
   0  -3   8         74.11         71.12         6.98 o
   1  -3   8        225.76        224.20        13.41 o
   2  -3   8        192.78        188.51        11.17 o
   3  -3   8          4.09          5.62         2.06 o
   4  -3   8         73.60         79.40         7.46 o
   5  -3   8         73.49         82.24         6.59 o
  -7  -2   8         15.25         14.48         2.39 o
  -6  -2   8         40.18         46.31         5.08 o
  -5  -2   8         30.23         27.98         3.04 o
  -4  -2   8          2.88          2.91         1.25 o
  -3  -2   8         15.86         22.62         2.72 o
  -2  -2   8        378.87        453.65        33.15 o
  -1  -2   8        375.29        419.59        34.84 o
   0  -2   8         17.98         23.16         3.72 o
   1  -2   8          0.61         -0.25         1.16 o
   2  -2   8        271.33        264.30        10.27 o
   3  -2   8         50.08         52.43         4.17 o
   4  -2   8        108.14        113.28         6.23 o
   5  -2   8         19.80         19.14         3.48 o
   6  -2   8         14.82         16.91         2.55 o
  -7  -1   8         21.38         22.55         3.00 o
  -6  -1   8          0.02          1.54         1.53 o
  -5  -1   8          3.54          3.59         1.27 o
  -4  -1   8        160.79        177.27         7.95 o
  -3  -1   8        335.65        383.89        12.44 o
  -2  -1   8         17.37         14.30         2.07 o
  -1  -1   8          0.85          1.08         0.71 o
   0  -1   8         45.53         70.60         4.21 o
   1  -1   8        992.53       1060.59        32.91 o
   2  -1   8        949.53        992.97        23.28 o
   3  -1   8         68.40         51.12         3.92 o
   4  -1   8        276.51        253.38         7.93 o
   5  -1   8          2.05          0.90         0.88 o
   6  -1   8         30.68         31.84         2.74 o
  -6   0   8        116.53        121.45         5.80 o
  -5   0   8         30.06         31.23         4.49 o
  -4   0   8         12.50          9.56         1.76 o
  -3   0   8         17.17         21.10         2.65 o
  -2   0   8        523.53        600.32        17.26 o
  -1   0   8         92.85        116.45         5.33 o
   0   0   8         11.36         12.64         1.80 o
   1   0   8        279.32        309.62        13.91 o
   2   0   8          9.56         15.51         2.17 o
   3   0   8        242.83        288.12        16.60 o
   4   0   8        101.30         92.67         5.48 o
   5   0   8          5.98          9.70         2.16 o
   6   0   8          0.18         -0.69         0.69 o
  -6   1   8         41.59         42.11         5.11 o
  -5   1   8          5.65          5.71         1.53 o
  -4   1   8         93.06         95.35         5.52 o
  -3   1   8         47.19         36.43         4.32 o
  -2   1   8        311.26        321.48        27.78 o
  -1   1   8         53.55         57.75         3.75 o
   0   1   8          0.87          2.08         0.61 o
   1   1   8       1037.37       1239.04        24.91 o
   2   1   8        249.85        251.98         7.30 o
   3   1   8        169.02        176.23         8.17 o
   4   1   8          0.52         -0.24         0.82 o
   5   1   8         24.77         20.12         2.59 o
   6   1   8         52.83         51.68         5.25 o
  -6   2   8          3.41          3.29         1.52 o
  -5   2   8        274.53        283.46        19.76 o
  -4   2   8          0.55          1.31         1.00 o
  -3   2   8         11.23         13.54         2.00 o
  -2   2   8        143.02        160.13        16.18 o
  -1   2   8         14.04         17.26         2.11 o
   0   2   8        544.59        574.15        19.60 o
   1   2   8        462.35        547.71        19.07 o
   2   2   8        246.11        263.63        12.80 o
   3   2   8         71.64         70.93         3.81 o
   4   2   8          1.66          1.78         1.73 o
   5   2   8          4.01          4.75         2.25 o
   6   2   8         10.94          9.73         1.70 o
  -6   3   8          0.91          1.54         1.00 o
  -5   3   8        253.36        262.04        16.36 o
  -4   3   8        132.53        145.14         7.27 o
  -3   3   8        102.65        128.47         9.16 o
  -2   3   8        186.64        176.30        14.15 o
  -1   3   8        159.92        121.31         8.78 o
   0   3   8          0.42          0.53         0.56 o
   1   3   8       2072.54       2262.43        58.20 o
   2   3   8        295.72        309.41        14.31 o
   3   3   8        154.48        160.54        10.62 o
   4   3   8         59.92         50.88         3.98 o
   5   3   8          2.36          0.83         1.56 o
   6   3   8          6.24          4.99         1.30 o
   7   3   8         45.50         52.64         4.32 o
  -6   4   8          7.46          9.58         1.77 o
  -5   4   8         26.07         20.71         3.85 o
  -4   4   8         15.25         11.55         2.12 o
  -3   4   8          1.78          1.33         0.93 o
  -2   4   8          0.55          0.27         0.46 o
  -1   4   8         23.21         20.98         2.39 o
   0   4   8        210.06        220.49         8.36 o
   1   4   8        290.36        298.87         9.54 o
   2   4   8        159.18        153.83         9.94 o
   3   4   8          9.85         11.10         1.89 o
   4   4   8          6.78          6.29         1.35 o
   5   4   8         41.41         42.47         3.68 o
   6   4   8          2.85          3.98         1.81 o
   7   4   8         13.08         15.94         2.37 o
  -5   5   8          9.76         10.11         2.59 o
  -4   5   8         11.28          8.57         1.81 o
  -3   5   8         61.43         57.11         4.74 o
  -2   5   8         21.34         22.61         3.94 o
  -1   5   8         30.26         33.19         4.47 o
   0   5   8         23.48         21.98         2.60 o
   1   5   8          2.44         -1.06         1.06 o
   2   5   8          0.74          0.66         0.90 o
   3   5   8        148.74        140.81         7.06 o
   4   5   8         98.64         93.39         5.62 o
   5   5   8         70.30         67.99         5.65 o
   6   5   8         13.03         11.10         2.63 o
  -5   6   8          1.34          1.86         1.12 o
  -4   6   8         61.42         56.12         6.19 o
  -3   6   8         16.82         21.41         2.92 o
  -2   6   8         74.74         61.25         6.76 o
  -1   6   8         30.89         25.19         4.20 o
   0   6   8          1.12          0.32         2.91 o
   1   6   8        302.48        290.03        10.31 o
   2   6   8        192.34        201.85        12.46 o
   3   6   8        174.27        179.59         8.29 o
   4   6   8        303.70        327.83        11.20 o
   5   6   8         14.43         13.14         2.02 o
   6   6   8         14.63         11.58         2.50 o
  -4   7   8         33.82         32.92         4.43 o
  -3   7   8        103.85        122.22         9.85 o
  -2   7   8         35.60         40.68         5.97 o
  -1   7   8         97.96        103.93         6.38 o
   0   7   8        213.48        207.75        12.67 o
   1   7   8          9.50         11.23         2.99 o
   2   7   8         26.31         28.27         4.55 o
   3   7   8        522.64        567.41        13.26 o
   4   7   8          1.49          2.05         1.02 o
   5   7   8          0.81          0.44         0.99 o
   6   7   8          6.92          7.37         1.64 o
  -3   8   8        139.05        143.47         9.56 o
  -2   8   8        116.40        128.46         9.91 o
  -1   8   8         17.76         22.58         3.61 o
   0   8   8          0.15          1.37         1.09 o
   1   8   8          2.36          3.10         2.08 o
   2   8   8         65.15         67.03         6.78 o
   3   8   8         46.19         37.90         2.93 o
   4   8   8        114.99        118.60         9.32 o
   5   8   8         98.67        104.62         4.85 o
  -3   9   8          2.63          4.48         1.34 o
  -2   9   8          2.44          3.25         1.66 o
  -1   9   8         60.87         70.08         6.63 o
   0   9   8         36.28         37.30         3.70 o
   1   9   8          9.82          9.82         2.59 o
   2   9   8         68.59         67.07         4.51 o
   3   9   8        165.28        156.62         6.95 o
   4   9   8          5.83          5.03         1.27 o
   5   9   8         70.48         66.02         4.51 o
  -1  10   8         10.34         16.17         2.61 o
   0  10   8         26.00         27.57         3.36 o
   1  10   8          2.32          1.60         1.13 o
   2  10   8          8.40          7.90         2.07 o
   3  10   8        114.72        109.57         7.80 o
   4  10   8         45.36         45.96         2.72 o
   0  11   8          1.17          2.11         0.88 o
   1  11   8         18.34         19.25         1.70 o
   2  11   8         16.27         18.43         1.69 o
   3  11   8         61.35         55.97         3.94 o
  -2  -9   9         58.36         58.83         4.23 o
  -1  -9   9          2.10          3.08         1.22 o
  -4  -8   9          7.67          5.51         1.37 o
  -3  -8   9         18.46         20.19         3.02 o
  -2  -8   9          2.52          2.28         1.37 o
  -1  -8   9         69.85         71.73         4.08 o
   0  -8   9         75.58         70.20         5.43 o
   1  -8   9         24.39         23.96         3.06 o
  -4  -7   9          7.50          5.56         1.74 o
  -3  -7   9          4.92          5.49         2.37 o
  -2  -7   9          3.81          3.59         2.02 o
  -1  -7   9        170.53        149.79         9.44 o
   0  -7   9         98.80         90.96         7.01 o
   1  -7   9         32.84         36.16         4.14 o
   2  -7   9          3.69          3.57         1.35 o
  -5  -6   9          4.91          4.97         1.70 o
  -4  -6   9         74.10         74.62         7.05 o
  -3  -6   9          7.58         12.55         3.48 o
  -2  -6   9          4.24          3.15         1.32 o
  -1  -6   9          6.09          2.45         1.65 o
   0  -6   9         52.25         49.38         5.41 o
   1  -6   9         19.75         19.12         3.32 o
   2  -6   9         86.82         91.27         6.91 o
   3  -6   9         96.69        109.62         6.81 o
  -5  -5   9         14.16         11.22         2.65 o
  -4  -5   9         17.81         17.26         3.89 o
  -3  -5   9         50.95         47.76         6.19 o
  -2  -5   9         50.18         39.56         3.85 o
  -1  -5   9         16.85         12.14         2.11 o
   0  -5   9        329.49        304.87        10.32 o
   1  -5   9          8.74          7.11         1.50 o
   2  -5   9          2.81          3.05         2.87 o
   3  -5   9          0.90          2.12         1.37 o
   4  -5   9         27.05         29.30         2.23 o
  -6  -4   9         58.87         64.26         4.97 o
  -5  -4   9          5.50          4.07         1.28 o
  -4  -4   9          2.27          2.81         2.26 o
  -3  -4   9         50.86         45.97         6.07 o
  -2  -4   9          1.55          0.82         1.02 o
  -1  -4   9         18.87         18.81         2.38 o
   0  -4   9        123.18        113.24         5.88 o
   1  -4   9          1.17          1.31         0.79 o
   2  -4   9       2213.85       2036.72        55.55 o
   3  -4   9         25.82         24.68         3.93 o
   4  -4   9         25.75         22.41         3.36 o
   5  -4   9          3.87          4.68         1.28 o
  -6  -3   9         63.61         61.68         5.35 o
  -5  -3   9        340.80        366.28        11.76 o
  -4  -3   9        508.61        525.37        22.50 o
  -3  -3   9         22.20         22.75         4.20 o
  -2  -3   9          4.51          2.65         1.52 o
  -1  -3   9         81.69         87.44         8.16 o
   0  -3   9        201.65        191.12        12.53 o
   1  -3   9        357.90        353.08        15.98 o
   2  -3   9        420.09        386.34        17.18 o
   3  -3   9          0.66         -0.84         1.50 o
   4  -3   9         15.39         10.34         2.75 o
   5  -3   9         36.59         35.78         3.96 o
  -6  -2   9         13.56         14.36         1.90 o
  -5  -2   9         15.11         11.33         3.07 o
  -4  -2   9         64.53         70.93         7.28 o
  -3  -2   9          0.44         -0.49         1.39 o
  -2  -2   9         38.26         50.98         5.87 o
  -1  -2   9         68.13         69.41         6.74 o
   0  -2   9         60.99         57.48         6.38 o
   1  -2   9         24.69         29.51         4.74 o
   2  -2   9        980.81        944.72        17.99 o
   3  -2   9        131.79        130.08         5.55 o
   4  -2   9         76.49         76.50         8.04 o
   5  -2   9         39.37         41.80         4.96 o
  -6  -1   9         46.78         50.97         3.58 o
  -5  -1   9          0.01          0.35         0.84 o
  -4  -1   9        147.74        140.11        10.06 o
  -3  -1   9         92.75         81.22         7.26 o
  -2  -1   9          0.46         -0.58         1.94 o
  -1  -1   9         16.00         15.94         2.19 o
   0  -1   9        211.94        245.01        13.08 o
   1  -1   9         29.84         30.28         4.39 o
   2  -1   9        695.31        645.77        24.70 o
   3  -1   9          2.38          0.95         0.79 o
   4  -1   9          3.15          4.08         3.00 o
   5  -1   9          1.48          2.76         0.90 o
   6  -1   9         31.70         35.15         3.59 o
  -6   0   9         32.40         36.48         3.00 o
  -5   0   9         27.54         25.68         2.91 o
  -4   0   9         24.56         19.47         3.64 o
  -3   0   9         16.91          8.32         2.29 o
  -2   0   9        280.85        316.41        26.98 o
  -1   0   9         25.95         24.03         3.18 o
   0   0   9         25.04         21.02         2.48 o
   1   0   9          7.71          4.92         1.84 o
   2   0   9         64.72         82.99         7.13 o
   3   0   9          3.53          1.21         1.28 o
   4   0   9        168.11        151.74         7.24 o
   5   0   9         77.47         74.29         4.79 o
   6   0   9          6.78          6.28         1.17 o
  -6   1   9         27.45         33.43         2.77 o
  -5   1   9          2.02          3.41         1.17 o
  -4   1   9         44.09         46.95         3.94 o
  -3   1   9         50.00         44.16         5.13 o
  -2   1   9        433.87        465.63        37.51 o
  -1   1   9        241.86        240.15         8.69 o
   0   1   9          5.63          2.82         1.56 o
   1   1   9         87.19         83.50         4.71 o
   2   1   9        179.25        164.60         7.15 o
   3   1   9        191.48        172.46         7.41 o
   4   1   9          7.07          7.48         3.28 o
   5   1   9         24.70         23.54         2.86 o
   6   1   9         25.80         24.91         2.30 o
  -6   2   9          0.03          0.91         1.16 o
  -5   2   9        102.65        104.68        14.71 o
  -4   2   9         44.44         42.08         3.75 o
  -3   2   9         34.84         34.39         5.84 o
  -2   2   9         18.66         19.96         2.57 o
  -1   2   9          0.91         -0.35         2.00 o
   0   2   9         65.60         68.99         6.82 o
   1   2   9         16.68         11.00         2.36 o
   2   2   9         44.40         36.82         4.74 o
   3   2   9          9.06          7.89         1.55 o
   4   2   9        348.84        294.14        10.49 o
   5   2   9         71.26         83.54         5.21 o
   6   2   9         67.24         64.50         5.93 o
  -6   3   9         12.56         14.67         2.57 o
  -5   3   9          2.08          2.53         1.07 o
  -4   3   9         15.90         16.38         2.45 o
  -3   3   9          1.70          2.21         1.44 o
  -2   3   9        169.89        184.74        10.88 o
  -1   3   9          2.40          4.80         1.67 o
   0   3   9        163.40        173.83        11.35 o
   1   3   9          0.78          1.47         0.96 o
   2   3   9         25.78         20.84         3.56 o
   3   3   9        392.86        382.48         9.82 o
   4   3   9        372.84        343.73        11.53 o
   5   3   9        225.24        224.33        10.63 o
   6   3   9         33.75         35.35         4.44 o
  -5   4   9         25.27         21.78         2.41 o
  -4   4   9         95.01         98.08         8.95 o
  -3   4   9          3.83          5.96         2.29 o
  -2   4   9         45.85         45.89         5.47 o
  -1   4   9         41.93         40.45         3.41 o
   0   4   9         50.48         60.06         4.29 o
   1   4   9        449.66        437.32        18.00 o
   2   4   9         40.34         47.23         5.58 o
   3   4   9         68.84         66.45         3.77 o
   4   4   9         39.40         36.07         3.49 o
   5   4   9        123.92        133.74         6.62 o
   6   4   9         59.68         60.97         5.91 o
  -5   5   9         30.51         41.22         4.43 o
  -4   5   9        173.31        176.94         7.80 o
  -3   5   9         25.25         22.40         4.14 o
  -2   5   9         39.15         34.75         4.93 o
  -1   5   9        155.46        147.58        10.02 o
   0   5   9        311.60        299.13         7.69 o
   1   5   9          5.37          6.67         1.17 o
   2   5   9         99.15        100.37         4.72 o
   3   5   9        953.91        967.19        23.22 o
   4   5   9        263.02        250.69         9.69 o
   5   5   9         21.71         22.42         2.56 o
   6   5   9          4.09          2.80         1.36 o
  -5   6   9         32.85         39.84         3.75 o
  -4   6   9          5.09          7.21         2.22 o
  -3   6   9          2.91          2.61         1.89 o
  -2   6   9         37.27         30.81         4.80 o
  -1   6   9          0.50          0.53         1.01 o
   0   6   9         88.92         78.18         8.52 o
   1   6   9         84.95         99.00         5.80 o
   2   6   9        265.54        272.13        10.42 o
   3   6   9        140.07        140.17         7.35 o
   4   6   9         42.63         46.28         5.55 o
   5   6   9         54.92         57.48         3.97 o
   6   6   9          2.27          3.91         1.47 o
  -4   7   9        296.70        330.68        14.10 o
  -3   7   9          2.43          5.63         2.30 o
  -2   7   9         25.03         23.22         2.88 o
  -1   7   9         52.68         55.28         4.54 o
   0   7   9          2.06          0.40         1.18 o
   1   7   9         11.57         13.21         3.27 o
   2   7   9          0.42          3.85         1.94 o
   3   7   9        106.01        110.05         6.37 o
   4   7   9         11.82         13.56         3.14 o
   5   7   9        193.26        189.99        10.17 o
  -3   8   9          1.42          1.38         1.29 o
  -2   8   9         17.23         21.24         3.81 o
  -1   8   9          0.34          0.92         0.93 o
   0   8   9          5.70          2.82         1.69 o
   1   8   9         45.06         39.47         5.24 o
   2   8   9         89.44         90.11         5.42 o
   3   8   9         12.34         11.80         1.64 o
   4   8   9         63.42         54.75         5.57 o
   5   8   9         59.50         61.58         4.95 o
  -2   9   9         63.31         69.30         5.74 o
  -1   9   9          3.31          5.99         2.01 o
   0   9   9         11.56         11.41         2.60 o
   1   9   9        137.23        135.52         9.15 o
   2   9   9        158.07        167.66         8.57 o
   3   9   9        161.16        147.83         7.28 o
   4   9   9         26.08         22.63         3.13 o
   0  10   9          5.99          6.86         1.13 o
   1  10   9         16.04         16.36         1.91 o
   2  10   9         18.94         15.63         1.87 o
   3  10   9          2.62          2.74         0.91 o
   4  10   9          2.94          4.37         1.20 o
  -3  -8  10         36.06         41.33         3.72 o
  -2  -8  10         21.97         19.01         2.74 o
  -1  -8  10         34.86         33.15         3.57 o
   0  -8  10          1.66          0.29         0.52 o
  -4  -7  10         13.75         11.58         2.14 o
  -3  -7  10         27.79         28.29         3.84 o
  -2  -7  10          7.21          5.34         2.08 o
  -1  -7  10         13.53         14.93         2.07 o
   0  -7  10        136.03        136.11         5.94 o
   1  -7  10         27.75         26.11         3.25 o
   2  -7  10          1.34          3.20         1.13 o
  -5  -6  10          1.90          3.20         1.12 o
  -4  -6  10          0.15         -1.01         1.64 o
  -3  -6  10          1.72          1.33         1.27 o
  -2  -6  10         10.77          8.61         2.62 o
  -1  -6  10         25.85         21.11         3.84 o
   0  -6  10        225.99        226.68        11.90 o
   1  -6  10         94.73         85.54         6.61 o
   2  -6  10         36.98         35.06         2.61 o
   3  -6  10         22.67         23.82         2.62 o
  -5  -5  10          0.79          2.11         1.34 o
  -4  -5  10         14.87         10.33         2.96 o
  -3  -5  10         45.03         47.66         6.04 o
  -2  -5  10         44.05         37.26         5.37 o
  -1  -5  10        176.24        155.93         5.92 o
   0  -5  10         10.98          7.16         1.56 o
   1  -5  10         12.92         12.36         1.84 o
   2  -5  10          0.34         -0.19         0.74 o
   3  -5  10          1.82          2.02         0.82 o
  -5  -4  10         25.04         26.41         4.00 o
  -4  -4  10          5.88          7.97         2.72 o
  -3  -4  10          0.67          1.73         1.66 o
  -2  -4  10         85.98         82.01         7.95 o
  -1  -4  10         12.76         15.67         1.88 o
   0  -4  10          0.40         -0.94         1.05 o
   1  -4  10         55.22         51.28         3.87 o
   2  -4  10         17.61         15.12         2.18 o
   3  -4  10          0.31          0.68         1.00 o
   4  -4  10         69.89         75.65         5.67 o
  -6  -3  10          2.81          1.47         0.84 o
  -5  -3  10         16.52         18.60         3.53 o
  -4  -3  10          4.86          6.26         2.72 o
  -3  -3  10          8.50          8.90         2.60 o
  -2  -3  10        411.03        443.19        19.82 o
  -1  -3  10         17.45         14.67         1.76 o
   0  -3  10          0.01         -1.41         1.41 o
   1  -3  10         83.52         78.41         7.02 o
   2  -3  10          4.21          6.71         2.30 o
   3  -3  10          3.05          3.72         1.72 o
   4  -3  10         34.54         39.46         4.60 o
   5  -3  10          0.92          1.42         0.87 o
  -6  -2  10         12.68         15.12         2.60 o
  -5  -2  10         29.15         29.42         4.41 o
  -4  -2  10         20.65         19.21         3.84 o
  -3  -2  10         13.24         13.61         3.32 o
  -2  -2  10         11.11         11.55         2.83 o
  -1  -2  10        172.10        180.68        11.61 o
   0  -2  10         25.28         31.63         4.32 o
   1  -2  10        417.90        414.98        12.70 o
   2  -2  10        146.71        139.46         7.06 o
   3  -2  10         25.08         20.88         3.34 o
   4  -2  10        157.15        162.55        10.43 o
   5  -2  10        201.37        217.48        10.70 o
  -6  -1  10          1.11          0.25         0.76 o
  -5  -1  10        227.04        224.76        12.61 o
  -4  -1  10          2.27          1.87         1.74 o
  -3  -1  10         36.23         38.13         5.14 o
  -2  -1  10          1.61          2.16         0.90 o
  -1  -1  10        100.26        106.93         8.29 o
   0  -1  10        379.59        395.85        18.32 o
   1  -1  10        439.15        412.79        16.37 o
   2  -1  10        416.21        385.23         9.99 o
   3  -1  10        248.00        232.22         7.64 o
   4  -1  10        109.77        110.15         4.98 o
   5  -1  10          0.03          1.33         1.34 o
  -6   0  10          6.30          5.73         1.63 o
  -5   0  10         26.36         29.01         4.21 o
  -4   0  10         22.79         16.31         3.54 o
  -3   0  10        317.47        290.16        14.75 o
  -2   0  10          1.98          2.75         1.06 o
  -1   0  10         40.35         44.65         5.52 o
   0   0  10         23.36         23.90         3.95 o
   1   0  10        227.87        222.28        12.80 o
   2   0  10          0.65          1.70         0.73 o
   3   0  10          0.13          0.78         0.92 o
   4   0  10        102.67         97.72         4.74 o
   5   0  10         84.93         79.95         4.82 o
   6   0  10          7.89          6.00         1.43 o
  -6   1  10         64.07         59.13         4.59 o
  -5   1  10         57.05         53.64         5.54 o
  -4   1  10         28.64         26.70         3.02 o
  -3   1  10          0.53          2.22         1.56 o
  -2   1  10          0.13         -0.90         0.90 o
  -1   1  10         63.97         68.64         7.01 o
   0   1  10        123.72        152.74        10.59 o
   2   1  10        311.96        280.87        19.44 o
   3   1  10         89.18         85.06         4.32 o
   4   1  10          4.84          4.08         1.85 o
   5   1  10         15.85         15.38         1.88 o
   6   1  10         19.62         21.28         2.90 o
  -5   2  10         13.51          8.80         2.31 o
  -4   2  10         26.52         22.35         3.93 o
  -3   2  10        170.65        173.08        13.01 o
  -2   2  10         53.55         56.99         3.25 o
  -1   2  10         45.14         41.07         3.59 o
   0   2  10        137.32        126.26         9.81 o
   1   2  10         25.86         27.91         3.81 o
   2   2  10         76.46         71.17         3.79 o
   3   2  10         27.42         24.67         2.82 o
   4   2  10        186.81        156.97         7.47 o
   5   2  10          3.03          1.91         1.14 o
   6   2  10         21.57         19.88         3.03 o
  -5   3  10          5.00          6.69         1.98 o
  -4   3  10         36.26         30.18         4.42 o
  -3   3  10        173.27        173.49        11.05 o
  -2   3  10          7.15          7.30         2.17 o
  -1   3  10         63.59         66.88         5.47 o
   0   3  10        524.78        512.43        22.22 o
   1   3  10        514.12        515.63        19.99 o
   2   3  10          5.74          3.68         0.77 o
   3   3  10         92.33         87.94         4.39 o
   4   3  10          4.44          3.10         1.20 o
   5   3  10          0.72          1.45         1.15 o
   6   3  10          3.76          3.07         1.57 o
  -5   4  10          2.62          3.58         1.32 o
  -4   4  10         27.31         24.75         3.93 o
  -3   4  10         14.16         12.29         3.13 o
  -2   4  10          2.37         -0.49         1.14 o
  -1   4  10         77.74         77.00         7.03 o
   0   4  10        110.47        112.82         8.01 o
   1   4  10         15.67         15.28         2.14 o
   2   4  10        139.83        133.72         6.49 o
   3   4  10          9.16          8.89         1.49 o
   4   4  10         88.82         76.73         5.08 o
   5   4  10          7.46          7.46         1.76 o
   6   4  10        114.53        124.46         7.98 o
  -4   5  10         72.79         68.35         6.21 o
  -3   5  10          6.23          6.30         2.35 o
  -2   5  10          4.04          6.63         2.53 o
  -1   5  10          2.75          3.28         1.81 o
   0   5  10        566.11        566.58        15.50 o
   1   5  10         25.88         23.54         2.69 o
   2   5  10         21.01         25.79         2.42 o
   3   5  10        286.52        270.38        14.24 o
   4   5  10          0.30          1.12         1.10 o
   5   5  10         39.68         38.79         3.29 o
   6   5  10        136.36        149.37         8.34 o
  -4   6  10         63.35         60.03         5.92 o
  -3   6  10          1.36          2.06         1.62 o
  -2   6  10         12.30         16.09         3.57 o
  -1   6  10        157.98        124.87         9.61 o
   0   6  10         97.87        101.71        17.70 o
   1   6  10          0.62          0.10         0.91 o
   2   6  10         29.75         32.41         3.37 o
   3   6  10        174.16        189.97         8.54 o
   4   6  10          5.54          4.53         2.11 o
   5   6  10         22.79         22.41         2.38 o
   6   6  10         23.05         27.44         2.97 o
  -4   7  10        211.97        220.98        10.14 o
  -3   7  10          0.24          0.97         1.37 o
  -2   7  10         42.15         41.35         4.44 o
  -1   7  10         55.67         62.57         4.69 o
   0   7  10         33.42         32.29         3.31 o
   1   7  10         62.39         51.22         6.12 o
   2   7  10         96.61         92.63         5.75 o
   3   7  10         37.04         37.12         3.58 o
   4   7  10         70.19         65.85         6.20 o
   5   7  10         38.01         43.50         4.36 o
  -3   8  10          4.51          6.23         1.71 o
  -2   8  10          1.21          3.47         1.61 o
  -1   8  10          4.42          2.63         1.64 o
   0   8  10         77.91         80.00         4.96 o
   1   8  10        158.26        151.42         7.20 o
   2   8  10         51.19         46.69         3.87 o
   3   8  10         39.98         39.84         3.49 o
   4   8  10        180.72        176.88         9.90 o
   5   8  10         16.80         18.07         2.42 o
  -2   9  10         89.93        115.23         6.59 o
  -1   9  10         28.44         34.26         3.70 o
   0   9  10          9.95          8.24         2.23 o
   1   9  10          6.89          8.02         1.58 o
   2   9  10        124.18        129.08         4.78 o
   3   9  10          5.77          7.62         2.00 o
   4   9  10          1.83          0.68         0.94 o
   0  10  10          4.39          2.76         1.00 o
   1  10  10         24.80         26.13         1.77 o
   2  10  10         16.84         12.41         1.49 o
   3  10  10          6.22          4.69         1.44 o
  -2  -8  11          5.58          4.11         1.14 o
  -3  -7  11          0.04         -0.03         0.92 o
  -2  -7  11          6.31          9.38         2.27 o
  -1  -7  11          5.97          8.12         2.03 o
   0  -7  11         48.62         60.38         3.38 o
   1  -7  11          0.10          1.39         0.92 o
  -4  -6  11         68.02         64.73         5.34 o
  -3  -6  11         11.96         10.05         2.47 o
  -2  -6  11          7.48          3.80         1.84 o
  -1  -6  11         91.69         79.23         4.70 o
   0  -6  11          6.34          5.79         1.32 o
   1  -6  11         66.95         76.94         3.92 o
   2  -6  11          8.67         10.74         1.90 o
  -5  -5  11          3.26          4.65         1.43 o
  -4  -5  11          9.88          7.12         2.17 o
  -3  -5  11         50.59         58.73         6.30 o
  -2  -5  11          0.49         -0.78         1.18 o
  -1  -5  11         25.43         22.36         2.09 o
   0  -5  11          0.05          0.34         0.65 o
   1  -5  11         31.46         28.71         2.66 o
   2  -5  11         58.70         66.72         4.13 o
   3  -5  11         18.54         18.60         2.45 o
  -5  -4  11         64.99         63.08         5.63 o
  -4  -4  11          6.29          9.72         2.93 o
  -3  -4  11         23.47         22.38         4.05 o
  -2  -4  11          0.27         -0.77         1.52 o
  -1  -4  11          9.72          7.98         1.39 o
   0  -4  11        162.21        163.68         7.83 o
   1  -4  11        268.00        269.37        13.29 o
   2  -4  11         18.13         18.00         3.21 o
   3  -4  11         15.26         18.08         3.03 o
   4  -4  11         46.01         49.81         4.04 o
  -6  -3  11         22.91         18.70         2.43 o
  -5  -3  11         41.62         43.53         4.90 o
  -4  -3  11         21.19         22.24         4.01 o
  -3  -3  11         56.58         49.61         6.15 o
  -2  -3  11         19.67         16.75         3.57 o
  -1  -3  11        175.88        163.86        20.36 o
   0  -3  11        138.51        136.84         9.51 o
   1  -3  11          0.11          0.28         1.28 o
   2  -3  11          0.24          0.80         1.07 o
   3  -3  11         34.01         28.27         4.04 o
   4  -3  11          9.10          8.47         2.16 o
  -6  -2  11          0.01         -0.54         0.98 o
  -5  -2  11         23.36         24.75         3.94 o
  -4  -2  11         26.80         25.29         4.27 o
  -3  -2  11         31.13         29.52         3.20 o
  -2  -2  11          0.18          0.66         1.44 o
  -1  -2  11          0.72          1.12         1.00 o
   0  -2  11         32.84         28.68         4.35 o
   1  -2  11        814.81        752.73        27.88 o
   2  -2  11         14.76         17.32         6.51 o
   3  -2  11         15.30         15.38         3.15 o
   4  -2  11         59.20         68.70         6.19 o
   5  -2  11          0.49          0.60         1.05 o
  -6  -1  11         74.16         71.88         5.12 o
  -5  -1  11        163.12        171.52        10.22 o
  -4  -1  11          7.28          7.68         2.58 o
  -3  -1  11          0.23          1.06         1.45 o
  -2  -1  11        117.74        119.30         6.31 o
  -1  -1  11        131.71        127.67         6.48 o
   0  -1  11        182.70        183.68        11.28 o
   1  -1  11         43.06         40.74         2.92 o
   2  -1  11          2.22          1.53         1.53 o
   3  -1  11         23.42         21.85         3.45 o
   4  -1  11         40.69         48.93         5.44 o
   5  -1  11         40.69         50.17         4.61 o
  -6   0  11          0.90          1.45         0.88 o
  -5   0  11         12.60         14.97         2.99 o
  -4   0  11          1.06          2.40         1.75 o
  -3   0  11         46.18         47.27         5.65 o
  -2   0  11        172.29        176.11         8.78 o
  -1   0  11         40.48         40.18         4.11 o
   0   0  11         74.24         64.62         5.69 o
   1   0  11        803.64        777.74        15.37 o
   2   0  11         16.72         17.35         1.94 o
   3   0  11          8.99          4.63         1.30 o
   4   0  11         48.73         49.12         4.73 o
   5   0  11          3.60          3.33         1.04 o
  -5   1  11         29.49         29.39         3.98 o
  -4   1  11          0.38         -1.06         1.19 o
  -3   1  11          0.13          0.97         0.86 o
  -2   1  11          3.92          3.98         0.96 o
  -1   1  11         19.85         19.70         3.42 o
   0   1  11        440.94        445.78        18.07 o
   1   1  11        708.83        674.85        13.69 o
   2   1  11          2.00          1.32         0.60 o
   3   1  11         45.14         43.87         3.12 o
   4   1  11         15.54         18.38         2.31 o
   5   1  11         85.56         92.54         4.04 o
  -5   2  11          3.14          4.61         1.69 o
  -4   2  11         16.56         11.62         2.80 o
  -3   2  11        170.51        154.76        10.33 o
  -2   2  11          1.16          0.81         0.78 o
  -1   2  11          0.45         -0.64         1.97 o
   0   2  11         40.23         34.13         4.34 o
   1   2  11         11.31         14.21         1.87 o
   2   2  11         42.12         41.09         2.49 o
   3   2  11        152.21        129.44        12.15 o
   4   2  11        295.57        263.52         9.88 o
   5   2  11         17.48         20.62         3.54 o
   6   2  11        105.98        124.54         7.02 o
  -5   3  11         12.60         10.24         2.16 o
  -4   3  11          1.96          2.05         1.29 o
  -3   3  11         65.40         54.39         6.08 o
  -2   3  11         44.19         42.44         5.16 o
  -1   3  11         20.58         15.61         2.19 o
   0   3  11        522.92        554.10        21.12 o
   1   3  11         67.93         65.48         3.50 o
   2   3  11        109.34         96.63         4.56 o
   3   3  11         17.29         17.08         2.00 o
   4   3  11         16.08          8.49         1.76 o
   5   3  11        117.73        115.59         5.89 o
   6   3  11         56.92         64.69         5.09 o
  -5   4  11         18.94         16.20         2.38 o
  -4   4  11          0.07          1.17         1.36 o
  -3   4  11          0.16          0.70         1.60 o
  -2   4  11         42.36         31.46         4.56 o
  -1   4  11         13.48          9.18         1.77 o
   0   4  11          3.45          1.21         2.25 o
   1   4  11         85.25         92.19         5.27 o
   2   4  11         69.77         63.53         4.48 o
   3   4  11        151.98        142.49         6.49 o
   4   4  11         33.25         35.34         3.43 o
   5   4  11          0.30          1.48         1.05 o
   6   4  11          1.43         -0.31         1.10 o
  -4   5  11          0.02          0.93         1.05 o
  -3   5  11         37.95         31.44         4.51 o
  -2   5  11          0.28          1.04         1.37 o
  -1   5  11         33.51         29.49         2.99 o
   0   5  11         36.64         36.30         3.39 o
   1   5  11          4.81          2.80         1.07 o
   2   5  11       1000.82        983.61        29.10 o
   3   5  11         38.29         29.56         4.41 o
   4   5  11          5.95          2.66         1.15 o
   5   5  11         49.94         53.25         4.93 o
   6   5  11         25.98         29.05         3.06 o
  -4   6  11         12.12         16.35         2.77 o
  -3   6  11          0.15          0.01         1.10 o
  -2   6  11          0.40         -0.80         1.06 o
  -1   6  11        103.47         77.22         7.32 o
   0   6  11         68.04         66.43         7.30 o
   1   6  11          9.25          9.72         1.56 o
   2   6  11         60.22         69.28         4.05 o
   3   6  11         23.77         21.90         2.76 o
   4   6  11        220.00        237.46        12.44 o
   5   6  11         28.15         29.19         5.61 o
  -3   7  11         17.83         15.22         2.82 o
  -2   7  11         42.71         44.57         3.57 o
  -1   7  11         39.20         38.39         5.03 o
   0   7  11         44.40         33.27         4.89 o
   1   7  11         37.16         39.19         3.62 o
   2   7  11        207.80        211.31         8.79 o
   3   7  11         33.25         30.31         3.10 o
   4   7  11        104.06        102.86         7.46 o
   5   7  11          0.11          0.55         0.81 o
  -2   8  11          4.95          6.86         1.23 o
  -1   8  11         12.06         12.20         2.68 o
   0   8  11        209.40        196.02        11.32 o
   1   8  11        128.31        148.67         6.90 o
   2   8  11         27.66         32.24         3.08 o
   3   8  11          2.93          1.21         0.87 o
   4   8  11          9.62          8.13         1.95 o
  -1   9  11          4.78          5.02         1.38 o
   0   9  11         12.95         16.72         2.80 o
   1   9  11          0.05         -0.45         0.84 o
   2   9  11        170.85        165.79         6.51 o
   3   9  11          8.73          8.90         2.05 o
   4   9  11         66.70         61.09         4.38 o
   1  10  11         25.36         31.32         3.17 o
   2  10  11          0.14         -0.92         0.92 o
  -2  -7  12          3.52          2.03         0.88 o
  -1  -7  12        104.22        115.15         6.26 o
   0  -7  12          0.18         -0.43         0.67 o
  -4  -6  12          0.01          2.42         1.15 o
  -3  -6  12          0.35          0.94         0.76 o
  -2  -6  12         36.82         34.01         4.03 o
  -1  -6  12          5.52          4.67         1.59 o
   1  -6  12         28.61         28.11         2.96 o
  -4  -5  12          5.97          6.78         1.89 o
  -3  -5  12          2.37          2.83         1.09 o
  -2  -5  12          5.02          2.90         1.70 o
  -1  -5  12         65.41         66.16         6.31 o
   0  -5  12         22.23         20.59         2.17 o
   1  -5  12         28.45         30.00         2.58 o
   2  -5  12         27.52         26.97         3.08 o
  -5  -4  12          0.01          1.21         0.82 o
  -4  -4  12          0.73          0.56         1.14 o
  -3  -4  12         55.57         55.21         4.11 o
  -2  -4  12         25.30         19.71         3.79 o
  -1  -4  12          2.71          2.15         1.09 o
   0  -4  12          8.45          9.00         2.26 o
   1  -4  12         78.73         75.57         6.28 o
   2  -4  12         56.50         62.73         5.46 o
   3  -4  12         18.51         20.41         2.78 o
  -5  -3  12          4.90          4.14         1.57 o
  -4  -3  12         27.74         28.19         4.24 o
  -3  -3  12          4.20          2.29         1.08 o
  -2  -3  12         40.11         31.92         4.76 o
  -1  -3  12        108.46        106.64         6.04 o
   0  -3  12          0.25         -0.02         1.20 o
   1  -3  12         50.58         44.42         5.19 o
   2  -3  12         11.43         11.22         2.67 o
   3  -3  12         33.77         34.24         4.13 o
   4  -3  12        126.88        136.91         7.24 o
  -5  -2  12          4.30          5.85         1.40 o
  -4  -2  12          2.46          2.48         1.74 o
  -3  -2  12         46.20         46.71         3.90 o
  -2  -2  12         37.45         44.85         3.93 o
  -1  -2  12          2.37          2.69         1.26 o
   0  -2  12         40.59         32.32         4.61 o
   1  -2  12        310.46        275.82        10.01 o
   2  -2  12          1.86          3.05         1.67 o
   3  -2  12        133.80        129.37         8.91 o
   4  -2  12         81.73         96.99         6.74 o
  -5  -1  12         21.28         22.13         3.31 o
  -4  -1  12          3.57          4.45         1.97 o
  -3  -1  12          9.08          6.80         2.39 o
  -2  -1  12        124.47        134.26         6.77 o
  -1  -1  12         14.45         10.69         1.93 o
   0  -1  12          7.49          6.93         1.82 o
   1  -1  12          7.71          8.65         1.48 o
   2  -1  12         26.39         30.39         4.45 o
   3  -1  12          1.95          6.28         3.89 o
   4  -1  12         15.92         11.86         2.66 o
   5  -1  12         86.28        105.48         5.93 o
  -5   0  12         13.66         10.19         2.49 o
  -4   0  12          1.07          0.18         0.73 o
  -3   0  12          6.91          5.12         2.25 o
  -2   0  12        104.98        113.41         6.04 o
  -1   0  12         54.14         60.46         4.47 o
   0   0  12        202.64        186.79         8.04 o
   1   0  12        320.45        302.28         8.52 o
   2   0  12          5.92          2.27         1.51 o
   3   0  12        426.52        389.00        12.42 o
   4   0  12         74.90         77.99         4.81 o
   5   0  12         23.18         28.02         3.10 o
  -5   1  12          9.99          9.30         2.28 o
  -4   1  12          3.01          2.82         1.54 o
  -3   1  12          0.88         -0.18         0.83 o
  -2   1  12         44.92         44.15         2.97 o
  -1   1  12         66.20         67.16         6.47 o
   0   1  12        199.56        199.17         8.14 o
   1   1  12        114.39         93.39         4.35 o
   2   1  12        185.72        182.23         4.95 o
   3   1  12         26.59         22.61         2.96 o
   4   1  12          4.51          6.80         1.44 o
  -5   2  12          2.26          0.01         1.13 o
  -4   2  12        226.58        210.18        11.65 o
  -3   2  12          0.01          0.32         1.07 o
  -2   2  12          0.64          0.88         0.71 o
  -1   2  12         62.14         61.17         4.26 o
   0   2  12        264.26        245.19        12.89 o
   1   2  12        172.36        161.40         7.07 o
   2   2  12         19.48         13.91         1.49 o
   3   2  12        139.19        117.59         6.34 o
   4   2  12          3.72          4.00         2.03 o
   5   2  12         36.46         35.78         3.08 o
  -5   3  12         30.04         30.17         3.34 o
  -4   3  12          1.50         -0.53         1.30 o
  -3   3  12          5.96          4.23         2.08 o
  -2   3  12         19.81         20.03         3.69 o
  -1   3  12        155.19        166.83         7.38 o
   0   3  12        438.61        434.50        18.37 o
   1   3  12        744.76        699.78        14.34 o
   2   3  12        248.22        243.61         7.64 o
   3   3  12         11.16          7.44         1.38 o
   4   3  12          2.87          0.35         0.89 o
   5   3  12         58.87         55.40         4.53 o
  -4   4  12         53.06         46.11         4.83 o
  -3   4  12        152.81        136.66         9.43 o
  -2   4  12         18.92         16.44         3.32 o
  -1   4  12          8.37          9.06         1.73 o
   0   4  12         10.31         10.24         2.66 o
   1   4  12         19.42         16.87         2.30 o
   2   4  12        147.49        128.84         6.56 o
   3   4  12        217.56        206.69         7.03 o
   4   4  12         97.31        102.17         5.64 o
   5   4  12        111.45        102.73        10.61 o
  -4   5  12         38.02         38.62         4.08 o
  -3   5  12         23.71         23.25         3.82 o
  -2   5  12        135.14        118.40         8.87 o
  -1   5  12        134.16        147.25        17.20 o
   0   5  12          0.10         -0.84         1.24 o
   1   5  12         49.28         45.77         3.16 o
   2   5  12          0.44         -0.09         0.93 o
   3   5  12          1.58          2.49         1.42 o
   4   5  12          9.57          9.70         1.77 o
   5   5  12          1.15          1.26         1.74 o
  -3   6  12          2.80          3.68         1.15 o
  -2   6  12         67.16         59.92         6.07 o
  -1   6  12          8.34          4.17         1.85 o
   0   6  12         73.50         81.14         7.12 o
   1   6  12         12.71         14.64         1.84 o
   2   6  12         36.21         41.40         3.71 o
   3   6  12        377.46        384.53        16.96 o
   4   6  12          0.59          1.02         1.26 o
   5   6  12         41.46         43.20         3.95 o
  -3   7  12         21.43         23.22         2.90 o
  -2   7  12          0.55          0.64         1.02 o
  -1   7  12        104.17        101.27         7.89 o
   0   7  12         24.24         15.29         3.22 o
   1   7  12         11.82         10.14         1.82 o
   2   7  12          0.50         -0.27         1.04 o
   3   7  12         58.20         57.01         3.98 o
   4   7  12         13.07         15.43         2.72 o
  -2   8  12          0.95          1.04         0.76 o
  -1   8  12          5.94          7.52         1.95 o
   0   8  12         14.16         11.77         2.60 o
   1   8  12          3.52          1.86         0.89 o
   2   8  12         13.00          9.56         1.62 o
   3   8  12          5.04          3.69         0.97 o
   4   8  12          4.18          3.06         1.27 o
   0   9  12          4.94          7.83         1.79 o
   1   9  12          0.60         -0.15         0.60 o
   2   9  12          2.48          1.65         0.78 o
   3   9  12          2.64          1.58         1.01 o
  -3  -6  13         12.01         11.36         1.81 o
  -2  -6  13          1.38          2.98         0.81 o
  -1  -6  13          0.04         -0.63         0.67 o
   0  -6  13          0.04          0.98         1.02 o
  -4  -5  13          0.18         -1.01         1.01 o
  -3  -5  13         13.98         14.60         1.74 o
  -2  -5  13         11.50         16.88         2.08 o
  -1  -5  13         10.13         11.10         2.29 o
   0  -5  13          0.79          1.02         1.51 o
   1  -5  13         13.61         15.93         1.64 o
   2  -5  13          1.33          0.05         0.48 o
  -4  -4  13          4.78          3.01         1.38 o
  -3  -4  13          0.03          0.82         0.84 o
  -2  -4  13         46.83         40.62         3.43 o
  -1  -4  13         32.57         43.51         4.94 o
   0  -4  13         12.49         12.65         1.91 o
   1  -4  13          6.36          5.26         1.67 o
   2  -4  13         29.86         31.19         3.52 o
   3  -4  13         48.67         61.97         4.20 o
  -5  -3  13          0.44          1.59         0.92 o
  -4  -3  13         11.37         10.94         2.40 o
  -3  -3  13          0.86          1.73         0.92 o
  -2  -3  13         30.04         21.57         2.64 o
  -1  -3  13          0.04         -0.50         0.91 o
   0  -3  13         15.43         15.77         2.28 o
   1  -3  13        126.58        121.70         5.92 o
   2  -3  13         19.24         19.33         3.10 o
   3  -3  13          0.23         -0.74         0.88 o
  -5  -2  13          1.15          1.40         0.92 o
  -4  -2  13          2.28          1.68         0.86 o
  -3  -2  13        106.77        114.28         5.85 o
  -2  -2  13          0.31          1.00         1.57 o
  -1  -2  13         61.45         66.52         4.75 o
   0  -2  13        123.13        121.31         6.37 o
   1  -2  13         77.89         63.65         4.38 o
   2  -2  13          0.98          0.03         0.92 o
   3  -2  13        108.08        115.97         7.68 o
   4  -2  13         26.40         34.08         3.43 o
  -5  -1  13          6.25          7.83         1.86 o
  -4  -1  13          7.76          7.74         1.59 o
  -3  -1  13        103.98        104.53         4.57 o
  -2  -1  13         60.74         58.13         4.31 o
  -1  -1  13         18.78         17.73         3.58 o
   0  -1  13          4.41          4.39         1.51 o
   1  -1  13         13.91         11.28         1.97 o
   2  -1  13          0.38          4.35         8.30 o
   3  -1  13          3.22          3.01         1.51 o
   4  -1  13          2.30          0.65         1.05 o
  -5   0  13          0.70          1.82         1.11 o
  -4   0  13          0.31          0.10         1.09 o
  -3   0  13          0.18          1.36         0.98 o
  -2   0  13         29.74         25.25         2.85 o
  -1   0  13        422.90        381.54        17.21 o
   0   0  13        662.84        621.91        22.12 o
   1   0  13         37.10         35.37         2.73 o
   2   0  13         61.54         55.73         4.31 o
   3   0  13         68.37         72.76         4.76 o
   4   0  13         29.80         39.05         4.15 o
  -5   1  13         24.27         26.61         3.22 o
  -4   1  13          6.02          7.89         2.17 o
  -3   1  13         16.87         12.54         2.82 o
  -2   1  13         13.96         13.32         1.66 o
  -1   1  13        354.87        361.02        16.56 o
   0   1  13         17.72         16.62         3.66 o
   1   1  13         37.24         36.29         2.68 o
   2   1  13          4.57          4.83         1.01 o
   3   1  13         63.82         53.71         3.99 o
   4   1  13          0.43          5.26         2.17 o
  -5   2  13         21.23         27.55         3.04 o
  -4   2  13          1.04          2.96         1.59 o
  -3   2  13          7.44          6.54         2.19 o
  -2   2  13          0.92          0.31         0.80 o
  -1   2  13         88.09         80.02         7.11 o
   0   2  13         16.50         17.67         3.37 o
   1   2  13         33.30         29.10         2.41 o
   2   2  13          1.43          1.01         0.67 o
   3   2  13         16.47         12.11         2.11 o
   4   2  13         36.44         34.73         3.97 o
   5   2  13         47.53         53.69         4.68 o
  -4   3  13          0.73         -0.36         1.02 o
  -3   3  13         13.23         11.01         2.64 o
  -2   3  13         13.86         13.09         1.96 o
  -1   3  13         53.25         48.83         3.77 o
   0   3  13         12.76          8.57         1.87 o
   1   3  13          1.16          1.06         0.76 o
   2   3  13          4.49          3.50         1.13 o
   3   3  13          1.98          2.58         1.16 o
   4   3  13         29.42         24.65         4.82 o
   5   3  13         27.54         31.55         3.85 o
  -4   4  13         47.17         38.56         4.06 o
  -3   4  13         11.97         13.42         2.96 o
  -2   4  13         10.74         11.76         2.85 o
  -1   4  13          3.15          3.07         1.14 o
   0   4  13         47.56         45.24         5.20 o
   1   4  13        175.02        168.72        15.86 o
   2   4  13          0.36          1.46         0.92 o
   3   4  13         29.39         26.87         2.83 o
   4   4  13         10.09         11.28         2.29 o
   5   4  13         50.15         52.67         4.56 o
  -4   5  13         10.08         12.27         2.03 o
  -3   5  13          3.10          2.89         1.45 o
  -2   5  13         22.70         14.28         2.92 o
  -1   5  13        168.15        170.08        16.12 o
   0   5  13         44.88         42.17         4.97 o
   1   5  13         71.42         69.86         3.84 o
   2   5  13          4.74          4.65         2.20 o
   3   5  13          0.44          0.30         1.10 o
   4   5  13        117.62        119.43         7.79 o
   5   5  13         21.32         19.12         2.62 o
  -3   6  13          0.55          1.59         0.99 o
  -2   6  13          0.41          0.15         1.01 o
  -1   6  13         19.84         16.61         3.12 o
   0   6  13          0.65          0.93         1.81 o
   1   6  13         12.97         12.72         1.63 o
   2   6  13         93.82         95.95         8.08 o
   3   6  13         93.74         98.70         7.43 o
   4   6  13          1.58          2.77         1.40 o
  -2   7  13          0.73          1.89         1.22 o
  -1   7  13        128.99        117.94         7.96 o
   0   7  13          2.11          4.13         1.86 o
   1   7  13         95.36         99.05         6.70 o
   2   7  13         81.86         83.85         5.72 o
   3   7  13          2.98          2.52         1.44 o
   4   7  13         49.12         53.72         4.43 o
  -1   8  13         16.78         14.87         2.39 o
   0   8  13          0.04          0.51         1.03 o
   1   8  13         18.31         16.42         1.89 o
   2   8  13         10.07          8.70         1.38 o
   3   8  13         36.71         35.52         3.61 o
   0   9  13         42.61         46.31         3.70 o
   1   9  13         90.20         95.72         5.75 o
   2   9  13         47.75         53.34         3.98 o
  -2  -5  14          4.01          5.80         1.05 o
  -1  -5  14         22.92         29.04         3.39 o
   0  -5  14         46.51         57.78         4.56 o
  -3  -4  14          0.45          0.30         0.50 o
  -2  -4  14         23.47         27.72         2.84 o
  -1  -4  14          0.87          0.36         1.32 o
   0  -4  14         18.68         18.86         3.13 o
   1  -4  14          6.92          7.26         1.21 o
   2  -4  14         20.09         19.94         2.38 o
  -4  -3  14          4.30          5.65         1.06 o
  -3  -3  14          2.81          1.79         1.99 o
  -2  -3  14         19.84         21.48         2.39 o
  -1  -3  14         23.24         19.02         3.33 o
   0  -3  14         33.33         31.99         2.92 o
   1  -3  14          2.72          4.50         1.22 o
   2  -3  14          0.96          0.98         1.04 o
   3  -3  14        119.40        147.53         6.96 o
  -4  -2  14          0.46         -0.41         0.62 o
  -3  -2  14        215.80        229.89         6.44 o
  -2  -2  14         22.54         23.96         2.59 o
  -1  -2  14         60.90         55.01         5.84 o
   0  -2  14        108.93        106.15         7.22 o
   1  -2  14          8.51          9.48         1.66 o
   2  -2  14          5.01          5.99         2.01 o
   3  -2  14          0.40         -0.03         0.82 o
  -4  -1  14          7.52          6.66         1.77 o
  -3  -1  14        107.90        117.71         5.64 o
  -2  -1  14         17.63         18.45         2.28 o
  -1  -1  14         16.19         11.67         2.81 o
   0  -1  14         47.73         47.46         3.85 o
   1  -1  14          1.47          1.37         1.11 o
   2  -1  14        149.37        139.74         8.97 o
   3  -1  14         57.88         60.88         5.22 o
   4  -1  14          8.93         11.39         1.83 o
  -4   0  14         20.73         23.82         3.31 o
  -3   0  14          1.79          2.59         1.37 o
  -2   0  14        259.84        284.73         9.64 o
  -1   0  14          0.84          2.10         1.82 o
   0   0  14        109.98        113.48         6.02 o
   1   0  14          2.52          2.79         1.53 o
   2   0  14        226.34        228.04         8.57 o
   3   0  14         10.07          9.73         6.25 o
   4   0  14         70.48         78.28         5.01 o
  -4   1  14          9.44         10.02         2.27 o
  -3   1  14          1.29          0.96         1.38 o
  -2   1  14         96.89         89.86        13.70 o
  -1   1  14          0.17          0.44         1.54 o
   0   1  14         88.65         81.72         7.09 o
   1   1  14         14.25         13.21         1.43 o
   2   1  14          0.59          0.26         0.55 o
   3   1  14          3.31          5.01         1.47 o
   4   1  14        136.06        169.37         9.17 o
  -4   2  14          8.84          8.41         2.08 o
  -3   2  14         13.30         15.52         2.91 o
  -2   2  14          1.21          1.15         1.32 o
  -1   2  14        141.40        146.28         9.68 o
   0   2  14        958.95        905.49        29.96 o
   1   2  14         16.53         14.43         1.71 o
   2   2  14        145.72        136.17         6.41 o
   3   2  14          8.03         -0.54         3.05 o
   4   2  14         48.41         53.63         5.24 o
  -4   3  14         75.33         74.32         5.47 o
  -3   3  14         10.58          9.36         2.28 o
  -2   3  14          3.39          2.54         0.98 o
  -1   3  14          6.77          7.22         2.25 o
   0   3  14        116.29        109.11         8.05 o
   1   3  14        162.47        160.59         9.29 o
   2   3  14          0.05          0.00         0.80 o
   3   3  14         74.19         82.70         6.80 o
   4   3  14        139.13        126.28         7.90 o
  -4   4  14          6.96          4.74         1.40 o
  -3   4  14          8.99         10.90         2.32 o
  -2   4  14          0.25         -0.24         1.05 o
  -1   4  14          0.96          3.23         1.29 o
   0   4  14         71.39         71.41         6.37 o
   1   4  14         14.07         11.53         1.83 o
   2   4  14         76.38         73.40         4.59 o
   3   4  14         12.71         12.45         2.63 o
  -3   5  14         16.17         14.07         2.40 o
  -2   5  14          1.51          3.12         1.56 o
  -1   5  14          3.30          3.27         1.09 o
   0   5  14         62.94         59.27         5.68 o
   1   5  14         46.82         49.72         3.02 o
   2   5  14         56.42         61.50         4.12 o
   3   5  14          1.05          3.77         1.82 o
   4   5  14         14.90         19.29         2.86 o
  -2   6  14          1.50          2.81         1.31 o
  -1   6  14         19.28         19.60         3.21 o
   0   6  14          1.88          3.10         2.21 o
   1   6  14          9.28          7.66         1.44 o
   2   6  14        149.09        169.10         6.69 o
   3   6  14         42.01         48.61         4.64 o
   4   6  14         31.13         34.32         3.43 o
  -2   7  14         78.95         91.25         5.45 o
  -1   7  14          0.28          0.17         0.80 o
   0   7  14          5.30          5.16         1.64 o
   1   7  14        107.58        122.82         7.80 o
   2   7  14          4.21          5.74         1.69 o
   3   7  14          1.71          2.09         1.24 o
   0   8  14          0.19          2.57         1.16 o
   1   8  14         17.64         20.65         2.70 o
   2   8  14         72.47         75.26         3.44 o
  -2  -4  15          6.74          5.64         1.43 o
  -1  -4  15          0.61          0.25         0.85 o
   0  -4  15         19.81         17.92         2.50 o
  -3  -3  15         35.12         37.12         3.39 o
  -2  -3  15          4.84          4.33         1.47 o
  -1  -3  15          5.02          2.81         1.34 o
   0  -3  15         55.86         59.71         5.18 o
   1  -3  15         45.50         50.35         3.39 o
   2  -3  15          0.16          1.08         0.73 o
  -3  -2  15          9.54         11.38         2.08 o
  -2  -2  15          4.60          3.41         1.49 o
  -1  -2  15         12.72         11.87         2.64 o
   0  -2  15          0.38         -0.13         1.01 o
   1  -2  15         10.54         13.28         1.74 o
   2  -2  15          6.88          6.50         1.66 o
  -3  -1  15         10.23          8.79         1.97 o
  -2  -1  15         69.34         71.20         6.02 o
  -1  -1  15         17.82         14.29         3.01 o
   0  -1  15          2.37          0.01         1.06 o
   1  -1  15          8.22          6.37         1.38 o
   2  -1  15          1.74          0.85         0.95 o
   3  -1  15         33.18         33.99         3.26 o
  -4   0  15          2.95          1.21         0.75 o
  -3   0  15          1.16         -0.26         0.90 o
  -2   0  15        195.02        198.82        10.61 o
  -1   0  15         51.18         51.37         5.39 o
   0   0  15          0.18         -0.97         1.09 o
   1   0  15          2.44          2.77         0.90 o
   2   0  15         92.44        105.00         7.10 o
   3   0  15         22.29         35.88         3.49 o
  -4   1  15          2.58          2.39         1.07 o
  -3   1  15         89.07         95.04         4.46 o
  -2   1  15         27.07         31.24         3.98 o
  -1   1  15         20.73         16.73         3.08 o
   0   1  15          2.71          2.56         1.03 o
   1   1  15         28.61         27.56         2.17 o
   2   1  15          0.30          3.82         2.77 o
   3   1  15         56.67         70.78         6.04 o
  -3   2  15          0.13          1.13         1.12 o
  -2   2  15         27.13         26.48         2.46 o
  -1   2  15         97.82        104.26         7.50 o
   0   2  15         22.96         18.84         2.29 o
   1   2  15         18.32         18.66         3.21 o
   2   2  15         75.33         76.85         4.48 o
   3   2  15         19.94         29.55         4.30 o
   4   2  15          0.19         12.67         2.86 o
  -3   3  15         40.37         39.41         4.02 o
  -2   3  15          8.40          9.28         1.47 o
  -1   3  15          0.58          0.11         0.89 o
   0   3  15         40.95         38.70         4.65 o
   1   3  15          9.94          9.21         2.40 o
   2   3  15          0.08          0.59         1.11 o
   3   3  15          0.08         -2.74         2.74 o
   4   3  15         26.95         46.56         4.33 o
  -3   4  15         18.38         15.13         2.38 o
  -2   4  15         59.33         52.87         4.84 o
  -1   4  15        173.59        181.75         9.71 o
   0   4  15        100.59        103.72         7.37 o
   1   4  15         27.71         31.46         4.07 o
   2   4  15          1.43          2.42         1.06 o
   3   4  15         84.29         83.54         6.17 o
   4   4  15         25.83         29.19         3.30 o
  -2   5  15          9.66         12.01         2.24 o
  -1   5  15         50.47         60.63         4.98 o
   0   5  15         33.85         35.51         2.99 o
   1   5  15         24.21         27.05         2.54 o
   2   5  15          0.86          0.43         0.86 o
   3   5  15         24.11         22.86         3.10 o
   4   5  15          2.01         -1.63         1.63 o
  -2   6  15         24.61         20.64         2.62 o
  -1   6  15          1.30          1.69         1.18 o
   0   6  15          0.26          0.23         0.90 o
   1   6  15         21.76         27.87         3.38 o
   2   6  15          0.19         -0.19         0.89 o
   3   6  15         16.74         16.03         2.33 o
  -1   7  15          0.14          0.02         0.72 o
   0   7  15          0.03          0.13         0.74 o
   1   7  15          8.12          9.48         1.83 o
   2   7  15          6.47          5.96         1.39 o
  -1  -3  16         44.54         56.30         4.28 o
   0  -3  16         19.51         29.08         2.95 o
  -2  -2  16         17.35         22.14         2.73 o
  -1  -2  16         20.03         23.20         3.06 o
   0  -2  16          0.84          0.76         0.61 o
   1  -2  16         53.82         47.77         3.76 o
  -2  -1  16          0.27          1.52         1.11 o
  -1  -1  16          2.96          4.20         1.65 o
   0  -1  16         22.39         24.50         2.26 o
   1  -1  16         13.70         13.43         2.30 o
   2  -1  16         13.31         12.96         2.02 o
  -3   0  16         53.62         45.92         3.60 o
  -2   0  16          7.71          8.42         1.81 o
  -1   0  16         16.46         18.27         3.03 o
   0   0  16          0.66          0.89         1.00 o
   1   0  16          7.80          8.70         1.35 o
   2   0  16          0.22          2.56         1.21 o
  -2   1  16          1.41          3.62         1.43 o
  -1   1  16        200.85        206.62         7.59 o
   0   1  16          1.36          0.59         0.70 o
   1   1  16         20.29         18.30         2.76 o
  -2   2  16         37.69         40.62         3.89 o
  -1   2  16         98.59         95.92         6.62 o
   0   2  16          0.09         -0.61         1.27 o
   1   2  16        148.38        152.76         8.67 o
   2   2  16          2.58          5.77         1.34 o
   3   2  16         97.43        129.67         7.15 o
  -2   3  16          0.82          1.67         0.86 o
  -1   3  16         11.63         10.33         2.19 o
   0   3  16         55.61         55.16         4.97 o
   1   3  16          0.25         -0.24         1.01 o
   2   3  16         13.28         13.86         2.05 o
   3   3  16         69.13         90.72         5.87 o
  -1   4  16        107.90        111.26         6.71 o
   0   4  16         12.99         15.36         1.85 o
   1   4  16         52.59         54.74         4.85 o
   2   4  16          4.78          1.78         1.70 o
   3   4  16         12.65         11.93         2.17 o
  -1   5  16         13.63         12.77         1.90 o
   0   5  16         17.97         20.17         1.95 o
   1   5  16          0.11          5.84         1.89 o
   2   5  16         57.34         53.18         4.17 o
   0   6  16         34.50         38.77         3.50 o
  -1  -1  17          0.31          0.43         0.53 o
   0  -1  17         42.82         53.43         4.12 o
  -2   0  17          9.18          8.41         1.54 o
  -1   0  17          0.76          1.05         0.91 o
   0   0  17         32.76         39.71         3.57 o
  -2   1  17         20.34         20.77         2.41 o
  -1   1  17          0.26          0.45         0.77 o
   0   1  17          2.28          1.66         1.03 o
   1   1  17          2.81          1.93         1.02 o
  -1   2  17          6.43          8.22         1.77 o
   0   2  17          5.24          5.60         1.51 o
   1   2  17          4.27          5.74         1.53 o
  -1   3  17         46.20         48.45         3.91 o
   0   3  17          1.30          1.54         1.04 o
   1   3  17         12.70         15.00         2.34 o
   0   4  17          4.74          9.21         1.86 o
   1   4  17         27.67         34.87         3.35 o
                                                
